# Supplementary material for: Regulating Biocondensates within Synthetic Cells via Segregative Phase Separation
Source: ACS Nano. 2025 Apr 28;19(22):20550–63. doi: 10.1021/acsnano.4c18971 (PMC12164530; doi:10.1021/acsnano.4c18971)
Supplement: Supplementary file 8 [file nn4c18971_si_008.zip]

Archive with 8 entries (7 files):
- Source Code_analysis codes/
- Source Code_analysis codes/Analysiscode_Figure3e.m
- Source Code_analysis codes/Analysiscode_Figure3g.m
- Source Code_analysis codes/Analysiscode_Figure3h.m
- Source Code_analysis codes/Analysiscode_Figure4d.m
- Source Code_analysis codes/Analysiscode_Figure4f.m
- Source Code_analysis codes/Analysiscode_Figure4i.m
- Source Code_analysis codes/Analysiscode_Figure4j.m
