# Supplementary material for: Regulating Biocondensates within Synthetic Cells via Segregative Phase Separation
Source: ACS Nano. 2025 Apr 28;19(22):20550–63. doi: 10.1021/acsnano.4c18971 (PMC12164530; doi:10.1021/acsnano.4c18971)
Supplement: Supplementary file 8 [file nn4c18971_si_008.zip › Source Code_analysis codes/Analysiscode_Figure3e.m]

clc;
clear;

% Numbers to be confirmed
num_points = 50;  % Number of points along the radius
divid = 100;  % Number of part divid along 360 degree

% Read the JPEG image to draw the mask
[filename_jpg, pathname_jpg] = uigetfile('*.jpg', 'Select the JPEG image for masking');
img_jpg = imread(fullfile(pathname_jpg, filename_jpg));

imshow(img_jpg, []);
title('Select a circular region by clicking and dragging');

% Ask the user to draw a mask on the JPEG image
h = imellipse;
wait(h);

% Get the position and dimensions of the mask
pos = getPosition(h);
cx = pos(1) + pos(3)/2; % X coordinate of center
cy = pos(2) + pos(4)/2; % Y coordinate of center
r = pos(3)/2;           % Radius of the mask

% Read the TIFF image for intensity measurements
[filename_tif, pathname_tif] = uigetfile('*.tif', 'Select the TIFF image for intensity measurement');
img_tif = imread(fullfile(pathname_tif, filename_tif));

% Preallocate matrices for storing intensities
A = zeros(divid, num_points);

% Loop through divid different angles
for i = 1:divid
    % Calculate the angle offset for each rotation
    angle_offset = (i-1) * (2*pi) / divid;
    
    % Calculate the x and y coordinates along the radius
    x = linspace(cx, cx + r * cos(angle_offset), num_points);
    y = linspace(cy, cy + r * sin(angle_offset), num_points);
    
    % Round coordinates to nearest integer
    x = round(x);
    y = round(y);
    
    % Ensure coordinates are within image bounds
    x(x < 1) = 1;
    x(x > size(img_tif, 2)) = size(img_tif, 2);
    y(y < 1) = 1;
    y(y > size(img_tif, 1)) = size(img_tif, 1);
    
    % Get grayscale intensities from the TIFF image at each point along the radius
    for j = 1:num_points
        A(i, j) = img_tif(y(j), x(j));
    end
end

% Normalize the intensity values by the maximum intensity
max_intensity = max(A(:));
A_normalized = A / max_intensity;

% Normalize the radius to range from 0 to 1
normalized_radius = linspace(0, 1, num_points)';

% Initialize an array to store indices of lines with A_normalized > 0.5
lines_above_threshold = [];

% Check each line to see if it contains any value greater than 0.5
for i = 1:divid
    if any(A_normalized(i, :) > 0.5)
        lines_above_threshold = [lines_above_threshold, i];
    end
end

% Display the number of lines that contain A_normalized > 0.5
num_lines = length(lines_above_threshold);
disp(['Number of lines with A_normalized > 0.5: ', num2str(num_lines)]);
disp(['Number of lines: ', num2str(divid)]);

% Extract the lines that meet the condition
selected_lines = A_normalized(lines_above_threshold, :);

% Calculate the mean and standard deviation of the selected lines
mean_selected_lines = mean(selected_lines, 1)';
std_selected_lines = std(selected_lines, 0, 1)';
summary=[normalized_radius,mean_selected_lines,std_selected_lines];
% Plot the mean and standard deviation of the selected lines
figure;
errorbar(normalized_radius, mean_selected_lines, std_selected_lines, 'k-', 'LineWidth', 2, 'DisplayName', 'Mean � SD of Selected Lines');
xlabel('Normalized radius');
ylabel('Normalized Intensity');
legend('show');
hold off;
