# Supplementary material for: Regulating Biocondensates within Synthetic Cells via Segregative Phase Separation
Source: ACS Nano. 2025 Apr 28;19(22):20550–63. doi: 10.1021/acsnano.4c18971 (PMC12164530; doi:10.1021/acsnano.4c18971)
Supplement: Supplementary file 8 [file nn4c18971_si_008.zip › Source Code_analysis codes/Analysiscode_Figure3g.m]

clc, clear;

% Load your video
filename = 'video -frame=11';
videoFile = [filename '.avi'];
videoObj = VideoReader(videoFile);
ratio=3.0769; % set the scale

% Get the first frame to use as a base for drawing trajectories
baseFrame = read(videoObj, 1);

% Get video properties
numFrames = videoObj.NumberOfFrames;

% Initialize point tracker
pointTracker = vision.PointTracker('MaxBidirectionalError', 2);

% Process the first frame to detect particles
frame = read(videoObj, 1);
greenChannel = frame(:, :, 2);
binaryImage = greenChannel > 150;
labeledImage = bwlabel(binaryImage);
stats = regionprops(labeledImage, 'Centroid', 'Area');

% Filter out small particles (less than 12 pixels)
validParticles = [stats.Area] >= 1;
stats = stats(validParticles);

% Initialize particle positions
numParticles = numel(stats);
initialPoints = zeros(numParticles, 2);

for particleIdx = 1:numParticles
    initialPoints(particleIdx, :) = stats(particleIdx).Centroid;
end

initialize(pointTracker, initialPoints, frame);

% Initialize cell arrays to store particle positions for each particle
xPositions = cell(1, numFrames);
yPositions = cell(1, numFrames);

% Process each frame to extract particle positions
for frameIdx = 1:numFrames
    % Read the frame
    frame = read(videoObj, frameIdx);

    % Track particles using the point tracker
    [trackedPoints, isFound] = step(pointTracker, frame);

    % Store tracked particle positions
    xPositions{frameIdx} = trackedPoints(:, 1);
    yPositions{frameIdx} = trackedPoints(:, 2);

    % If particles are not found, attempt to re-detect them
    if sum(isFound) < numParticles
        greenChannel = frame(:, :, 2);
        binaryImage = greenChannel > 100;
        labeledImage = bwlabel(binaryImage);
        stats = regionprops(labeledImage, 'Centroid', 'Area');

        % Filter out small particles (less than 12 pixels)
        validParticles = [stats.Area] >= 12;
        stats = stats(validParticles);

        % Update the number of particles
        numParticles = numel(stats);

        % Initialize new particle positions for re-detected particles
        newPoints = zeros(numParticles, 2);
        for particleIdx = 1:numParticles
            newPoints(particleIdx, :) = stats(particleIdx).Centroid;
        end

        % Update the point tracker with the new particle positions
        setPoints(pointTracker, newPoints);
    end
end

% Display the video with trajectory (optional)
figure;
colors = lines(numParticles);
for frameIdx = 1:numFrames
    % Read the frame
    frame = read(videoObj, frameIdx);

    % Plot the trajectory on the frame
    imshow(frame);
    hold on;

    % Plot the trajectory for each particle
    for particleIdx = 1:numParticles
        plot(xPositions{frameIdx}(particleIdx), yPositions{frameIdx}(particleIdx), ...
            '-o', 'Color', colors(particleIdx, :));
    end

    hold off;

    % Pause to display each frame
    pause(0.1);
end

%% Plot the trajectory on the base frame for each particle
%filename = 'video 4=tstep=2s';
videoFile = [filename '.avi'];
videoObj = VideoReader(videoFile);
Frame1 = read(videoObj, 1);
imshow(Frame1);
hold on;

% Define colors for connecting lines
lineColors = {'c', 'r', 'y', 'g'};

% Initialize a matrix to store square distances for each particle
numParticles = min(numel(xPositions{1}), numel(xPositions{2}));
squareDistances = zeros(numFrames - 1, numParticles);

for frameIdx = 2:numFrames % Skip the first frame
    % Plot the trajectory for each particle
    for particleIdx = 1:numParticles
        % Check if the particle exists in both frames
        if particleIdx <= numel(xPositions{frameIdx-1}) && particleIdx <= numel(xPositions{frameIdx})
            % Compute the arrow components
            arrowX = [xPositions{frameIdx-1}(particleIdx), xPositions{frameIdx}(particleIdx)];
            arrowY = [yPositions{frameIdx-1}(particleIdx), yPositions{frameIdx}(particleIdx)];
            
            % Find the index of the closest particle in the previous frame
            distances = sqrt((xPositions{frameIdx-1} - xPositions{frameIdx}(particleIdx)).^2 + ...
                             (yPositions{frameIdx-1} - yPositions{frameIdx}(particleIdx)).^2);
            [~, closestIdx] = min(distances);
            
            % Plot the arrow connecting the two particles with the assigned color
            quiver(xPositions{frameIdx-1}(closestIdx), yPositions{frameIdx-1}(closestIdx), ...
                   xPositions{frameIdx}(particleIdx) - xPositions{frameIdx-1}(closestIdx), ...
                   yPositions{frameIdx}(particleIdx) - yPositions{frameIdx-1}(closestIdx), ...
                   'Color', lineColors{particleIdx}, 'LineWidth', 2.5, 'MaxHeadSize', 5);
            
            % Plot the particle position on the base frame with the same color as the trajectory
            plot(xPositions{frameIdx}(particleIdx), yPositions{frameIdx}(particleIdx), '.', 'Color', lineColors{particleIdx});
            
            % Calculate and store the displacement for each particle separately
            squareDistances(frameIdx - 1, particleIdx) = (xPositions{frameIdx}(particleIdx) - xPositions{frameIdx-1}(closestIdx))^2 + ...
                                                          (yPositions{frameIdx}(particleIdx) - yPositions{frameIdx-1}(closestIdx))^2;
            displacement(frameIdx - 1, particleIdx)=sqrt(squareDistances(frameIdx - 1, particleIdx));                                          
        end
    end
end

% zoom in 2 times
% Get the current axis and figure
currentAxis = gca;
currentFigure = gcf;

% Get the current position
currentPosition = currentAxis.Position;

% Set new position to zoom in 2 times from the center
newPosition = currentPosition;
newPosition(3:4) = currentPosition(3:4) * 2;
newPosition(1:2) = currentPosition(1:2) - (newPosition(3:4) - currentPosition(3:4)) / 2;

% Set new position
set(currentAxis, 'Position', newPosition);

% Resize the figure
set(currentFigure, 'Position', get(currentFigure, 'Position') + [0, 0, newPosition(3:4)]);
