# Supplementary material for: Regulating Biocondensates within Synthetic Cells via Segregative Phase Separation
Source: ACS Nano. 2025 Apr 28;19(22):20550–63. doi: 10.1021/acsnano.4c18971 (PMC12164530; doi:10.1021/acsnano.4c18971)
Supplement: Supplementary file 8 [file nn4c18971_si_008.zip › Source Code_analysis codes/Analysiscode_Figure4d.m]

clc;clear all;close all;clear all;
file = 'video-0-2s-60s video.avi'
vid = VideoReader(strcat(file));
disp('loading video')
w=1;
while hasFrame(vid)
    temp = readFrame(vid);
    lip(:,:,w) = temp(:,:,1);  % Extracts the red channel (assuming RGB) and stores it in a 3D matrix lip.
    sgn(:,:,w) = temp(:,:,2);  % Extracts the green channel and stores it in a 3D matrix sgn. 
    dex(:,:,w) = temp(:,:,3);  
    w=w+1;
end
clear vid;clear temp;clear w;
F_START = 1;
templip = lip(:,:,F_START:end); % Selects frames starting from F_START to the end for the red channel and stores them in a temporary variable.
tempsgn = sgn(:,:,F_START:end); % Selects frames starting from F_START to the end for the green channel and stores them in a temporary variable.
tempdex = dex(:,:,F_START:end); 
clear lip;clear sgn;
lip=templip;
sgn=tempsgn;
dex=tempdex;
clear templip;clear tempsgn;clear tempdex;
disp('done.')
img_size = size(lip);
FRAMES = img_size(3);
% if valuse is above line, then it is ste to be 1, otherwise 0
%lip_line=200
sgn_line=150
dex_line=240
for f=1:FRAMES
    %lip(:,:,f) = uint8(lip(:,:,f) > lip_line);
    sgn(:,:,f) = uint8(sgn(:,:,f) > sgn_line);
    dex(:,:,f) = uint8(dex(:,:,f) > dex_line);
end
subplot(1,2,1)
show2 = sum(dex,3);
minv = min(min(show2));
maxv = max(max(show2));
imshow(show2,[minv maxv]);
title('DEX signal heatmap')
colormap('jet'); 
hold on;
subplot(1,2,2)
show2 = sum(sgn,3);
minv = min(min(show2));
maxv = max(max(show2));
imshow(show2,[minv maxv])
title('coacervate signal heatmap')
colormap('jet'); 
