# Supplementary material for: Regulating Biocondensates within Synthetic Cells via Segregative Phase Separation
Source: ACS Nano. 2025 Apr 28;19(22):20550–63. doi: 10.1021/acsnano.4c18971 (PMC12164530; doi:10.1021/acsnano.4c18971)
Supplement: Supplementary file 8 [file nn4c18971_si_008.zip › Source Code_analysis codes/Analysiscode_Figure4f.m]

clc,clear;
imageFile = 'DEX dstribution-Confocal 006-15-for figure.tif'; 
img = imread(imageFile);

% Determine if the image is indexed or true color
if size(img, 3) == 1
    % Image is already grayscale
    grayImg = img;
elseif ismatrix(img) && ~ismatrix(img(:,:,1))
    % Handle indexed image case
    [img, map] = imread(imageFile);
    grayImg = ind2gray(img, map); % Convert indexed image to grayscale
else
    % Convert RGB image to grayscale
    grayImg = rgb2gray(img);
end

% Step 2: Generate X and Y coordinates for each pixel
[x, y] = meshgrid(1:size(grayImg, 2), 1:size(grayImg, 1));

% Flatten the arrays for scatter plot
x = x(:);
y = y(:);
intensity = double(grayImg(:));

% Create a cloud plot of the intensity
figure;
%y=-y; % Negative y to flip the image
scatter(x, y, 10, intensity, 'filled'); 
colormap('cool'); % Use a blue colormap
colorbar;
axis equal; % Maintain aspect ratio
title('Cloud Plot of Fluorescent Intensity');
xlabel('X Coordinate');
ylabel('Y Coordinate');
c = colorbar;
c.Label.String = 'Intensity';

% Invert Y-axis to match the image's orientation
set(gca, 'YDir', 'reverse');
