# Supplementary material for: Regulating Biocondensates within Synthetic Cells via Segregative Phase Separation
Source: ACS Nano. 2025 Apr 28;19(22):20550–63. doi: 10.1021/acsnano.4c18971 (PMC12164530; doi:10.1021/acsnano.4c18971)
Supplement: Supplementary file 8 [file nn4c18971_si_008.zip › Source Code_analysis codes/Analysiscode_Figure4j.m]

clc, clear;

% Load your video
filename = 'video-0-2s-60s video';
videoFile = [filename '.avi'];
videoObj = VideoReader(videoFile);
ratio=7.6923; % set the scale

% Get the first frame to use as a base for drawing trajectories
baseFrame = read(videoObj, 1);

% Get video properties
numFrames = videoObj.NumberOfFrames;

% Initialize point tracker
pointTracker = vision.PointTracker('MaxBidirectionalError', 2);

% Process the first frame to detect particles
frame = read(videoObj, 1);
greenChannel = frame(:, :, 2);
binaryImage = greenChannel > 110;
labeledImage = bwlabel(binaryImage);
stats = regionprops(labeledImage, 'Centroid', 'Area');

% Filter out small particles (less than 12 pixels)
validParticles = [stats.Area] >= 12;
stats = stats(validParticles);

% Initialize particle positions
numParticles = numel(stats);
initialPoints = zeros(numParticles, 2);

for particleIdx = 1:numParticles
    initialPoints(particleIdx, :) = stats(particleIdx).Centroid;
end

initialize(pointTracker, initialPoints, frame);

% Initialize cell arrays to store particle positions for each particle
xPositions = cell(1, numFrames);
yPositions = cell(1, numFrames);

% Process each frame to extract particle positions
for frameIdx = 1:numFrames
    % Read the frame
    frame = read(videoObj, frameIdx);

    % Track particles using the point tracker
    [trackedPoints, isFound] = step(pointTracker, frame);

    % Store tracked particle positions
    xPositions{frameIdx} = trackedPoints(:, 1);
    yPositions{frameIdx} = trackedPoints(:, 2);

    % If particles are not found, attempt to re-detect them
    if sum(isFound) < numParticles
        greenChannel = frame(:, :, 2);
        binaryImage = greenChannel > 100;
        labeledImage = bwlabel(binaryImage);
        stats = regionprops(labeledImage, 'Centroid', 'Area');

        % Filter out small particles (less than 12 pixels)
        validParticles = [stats.Area] >= 12;
        stats = stats(validParticles);

        % Update the number of particles
        numParticles = numel(stats);

        % Initialize new particle positions for re-detected particles
        newPoints = zeros(numParticles, 2);
        for particleIdx = 1:numParticles
            newPoints(particleIdx, :) = stats(particleIdx).Centroid;
        end

        % Update the point tracker with the new particle positions
        setPoints(pointTracker, newPoints);
    end
end

% Display the video with trajectory (optional)
figure;
colors = lines(numParticles);
for frameIdx = 1:numFrames
    % Read the frame
    frame = read(videoObj, frameIdx);

    % Plot the trajectory on the frame
    imshow(frame);
    hold on;

    % Plot the trajectory for each particle
    for particleIdx = 1:numParticles
        plot(xPositions{frameIdx}(particleIdx), yPositions{frameIdx}(particleIdx), ...
            '-o', 'Color', colors(particleIdx, :));
    end

    hold off;

    % Pause to display each frame
    pause(0.1);
end
%% Position data
for i = 1:numFrames
    for j = 1:particleIdx
        X(i,j)=xPositions{i}(j)/ratio;
        Y(i,j)=yPositions{i}(j)/ratio;
    end
end

% MSD calculation
[msd, msd_sd] = calculateMSD(X, Y);

% Distance calculation
Displacement = zeros(numFrames, 1);
velocity = zeros(numFrames, 1);
sumDisplacement= zeros(numFrames, particleIdx);
% Calculate MSD for each time lag and each particle
for particleIdx = 1:numParticles
    for lag = 2:numFrames
        % Calculate the squared displacement for this time lag
        deltaX1 = xPositions{lag}(particleIdx) - xPositions{lag-1}(particleIdx);
        deltaY1 = yPositions{lag}(particleIdx) - yPositions{lag-1}(particleIdx);
        deltaX1 = deltaX1/ratio;
        deltaY1 = deltaY1/ratio;
        Displacement (lag,particleIdx) = sqrt(deltaX1^2 + deltaY1^2);
        sumDisplacement (lag,particleIdx) = sumDisplacement (lag-1,particleIdx)+ Displacement (lag,particleIdx);
        velocity(lag,particleIdx)=sumDisplacement (lag,particleIdx)/(lag-1);
    end
end

%%
clc,clear;
file = 'MSD&distance_20240602.xlsx'; 
data = xlsread(file,1);
X=data(:,1); X = X(~isnan(X));  % Remove NaN values
Y=data(:,15); Y = Y(~isnan(Y));  % Remove NaN values
E=data(:,16); E = E(~isnan(E));  % Remove NaN values
h11=plot(X,Y,'r-','MarkerFaceColor','r','MarkerSize',15, 'LineWidth',4);  hold on;
h11=shadedErrorBar(X,Y,E, 'r', 0.2, 4);  hold on;
axis([0 50 0 1.1]);
set(gca,'XTick',[0:10:50]);
set(gca,'YTick',[0:0.4:1.2]);
xlabel('Time (s)');
ylabel('MSD (\mum^2)');
set(gca,'FontSize',50,'LineWidth',4);
set(gcf,'position',[0,0,1200,1000]);
