# Supplementary material for: Regulating Biocondensates within Synthetic Cells via Segregative Phase Separation
Source: ACS Nano. 2025 Apr 28;19(22):20550–63. doi: 10.1021/acsnano.4c18971 (PMC12164530; doi:10.1021/acsnano.4c18971)
Supplement: Supplementary file 9 [file nn4c18971_si_009.xlsx]

## Sheet: Figure 1b
DEX concentration (mM)	PEG concentration (mM)
0.213897	25.7752
0.406091	21.3198
0.4171	20.1047
0.483594	46.6196
0.500163	17.2203
0.553061	17.7721
0.621764	19.9798
0.730594	19.1781
0.736833	25.3687
0.80402	21.1055
0.953371	45.9536
1.03896	18.1818
1.08597	19.0045
1.36196	16.412
1.37988	15.1163
1.43518	17.2944
1.52302	16.6844
1.63265	17.1429
1.70213	17.8723
2.0803	16.7121
2.17899	16.3424
2.249	16.8675
2.2689	18.2273
2.34986	15.1021
2.37664	16.5471
2.46562	15.8461
2.5266	17.5912
2.66093	15.6762
2.67658	15.6134
2.73359	16.1042
2.75862	16.092
2.81033	15.0512
2.95292	14.2334
2.97751	15.9466
3.06128	14.7557
3.06879	14.7919
3.12727	21.455
3.24276	15.6305
3.28102	19.8741
3.28317	16.2791
3.35132	14.3589
3.39223	14.841
3.39943	16.8555
3.44828	16.092
3.45067	20.9017
3.46741	14.8563
3.49091	15.2727
3.52423	16.4464
3.52852	14.1732
3.54225	20.0335
3.57675	15.6483
3.68436	14.7992
3.74081	21.1565
3.74582	14.0468
3.75343	14.0715
3.77953	16.5354
3.84867	20.2206
3.90244	14.7967
3.90244	14.6341
3.97712	14.9101
3.98219	13.2377
4.0201	15.2429
4.05772	14.1257
4.08421	14.5679
4.08421	15.2241
4.08421	15.2241
4.08421	16.5365
4.08421	16.5365
4.08421	17.849
4.08421	17.849
4.08421	19.4895
4.08421	19.4895
4.08421	21.4581
4.08859	14.3101
4.11775	13.6883
4.1246	14.3585
4.16753	13.95
4.1867	14.9335
4.26701	14.1915
4.3088	15.0808
4.31111	14.4306
4.38757	14.0768
4.40599	13.5683
4.40793	14.6602
4.49704	13.8728
4.58772	14.128
4.64217	14.8936
4.65384	14.3565
4.69531	13.202
4.70837	12.3342
4.71966	13.8012
4.73373	13.8067
4.80461	14.0496
4.83945	13.7627
4.90225	13.7838
4.92813	14.3737
4.96301	13.2902
4.98402	14.1739
5.0253	13.457
5.03145	13.2075
5.05959	13.5759
5.06329	13.2911
5.08917	12.9466
5.09943	13.3586
5.14469	13.5048
5.15734	13.8382
5.17333	12.468
5.19751	13.5284
5.2548	12.6644
5.29091	13.4598
5.30071	13.797
5.36176	12.9221
5.36463	13.3169
5.44932	13.1332
5.47465	13.59
5.49199	14.4165
5.5093	12.6876
5.51993	13.259
5.62061	13.1148
5.63649	13.539
5.69744	13.1209
5.70881	13.0248
5.7485	12.5749
5.76304	12.6546
5.8301	11.9582
5.83357	13.3094
5.87465	13.0256
5.89681	13.7592
5.91631	12.9912
5.9181	12.1387
5.92593	12.963
5.98708	12.5053
6.00684	13.3187
6.04534	12.3426
6.05041	13.0264
6.05956	12.6567
6.13382	12.1548
6.16214	13.267
6.23119	12.8149
6.34976	13.0588
6.39847	12.7477
6.42929	12.7403
6.51295	12.2084
6.52356	12.997
6.57498	12.6768
6.62627	11.4069
6.68697	12.5347
6.70714	12.9317
6.72161	11.571
6.75466	12.1189
6.77523	12.5187
6.83761	11.9658
6.89421	12.3693
6.91565	12.7781
6.93642	12.1387
6.96618	11.9388
6.98806	12.3505
7.11471	12.1933
7.13754	12.6147
7.19138	11.747
7.2147	12.1715
7.33945	14.9847
7.34978	12.0057
7.41511	12.5096
7.43163	11.5424
7.44016	10.8674
7.48161	12.1409
7.54208	11.0163
7.60091	11.8053
7.68848	11.3237
7.69735	12.491
7.81759	11.4007
7.82609	11.413
7.84207	11.7179
7.86981	11.5908
7.93388	11.5702
7.96372	11.0893
8.07942	12.0725
8.21918	11.9863
8.22547	11.4538
8.23219	11.0818
8.23901	11.252
8.32812	10.9277
8.33333	11.1806
8.34225	11.2299
8.5014	10.2444
8.6111	10.3766
8.6148	11.3038
8.66701	11.8365
8.69565	11.6667
8.72746	10.7505
8.79121	11.0256
8.89813	10.7225
8.92193	10.9901
9.04282	10.4125
9.09091	10.6061
9.1954	11.5326
9.20716	10.7417
9.30233	10.8527
9.39944	11.3266
9.42599	10.8538
9.45813	10.3448
9.55224	10.4478
9.56103	10.2412
9.6	11.2
9.67188	10.1009
9.7056	9.66572
9.7166	10.4858
9.78534	10.4814
9.88193	10.0557
9.90148	9.54525
9.95215	10.0478
9.99042	9.63099
10.0483	10.1449
10.0686	10.0273
10.084	10.8824
10.1217	10.2997
10.2128	10.1277
10.2251	9.85725
10.4186	9.76744
10.4275	10.89
10.4821	10.105
10.5164	9.85915
10.593	9.64458
10.7623	10.6726
10.7639	9.5119
10.8597	9.50226
10.8691	9.8959
10.9091	9.86364
10.9589	9.58904
10.9884	9.41603
11.1536	8.96031
11.2161	9.0105
11.235	9.62738
11.2775	9.2511
11.3625	9.12812
11.3778	9.33333
11.5385	10.4327
11.5594	9.28623
11.6944	8.7684
11.7073	9.56098
11.7081	10.3463
11.7949	8.97436
11.8966	9.05172
11.9171	9.57366
11.9403	9.75124
12.0603	9.14573
12.1191	9.08686
12.1972	8.39883
12.2676	8.54121
12.2822	8.71369
12.3077	9.33333
12.3259	8.48747
12.3711	9.02062
12.3849	8.78661
12.4974	8.70115
12.6316	9.21053
12.6554	8.13338
12.7419	8.46774
12.766	8.56383
12.8455	8.53659
12.9252	7.94652
13.0739	8.17121
13.1148	8.79781
13.1176	7.90356
13.1543	8.45401
13.1868	8.46154
13.2478	7.98201
13.2806	8.3004
13.32	8.18928
13.3294	7.8527
13.3472	10.7225
13.4848	7.95455
13.5878	8.01527
13.6364	8.75
13.7931	8.04598
13.8235	7.72059
13.884	8.17944
13.9033	8.93542
13.9356	7.46346
13.9777	7.80669
14.0661	7.53337
14.0793	7.54044
14.1429	7.5
14.2802	7.648
14.2857	8.33333
14.296	7.58123
14.3113	7.26129
14.3762	7.29422
14.3828	7.3178
14.4578	7.59036
14.5201	7.32984
14.5965	7.36842
14.6031	7.03884
14.678	7.46802
14.732	7.10099
14.7864	7.12722
14.8552	7.15503
14.9571	7.20412
15.0081	7.23407
15.1215	6.88378
15.1899	7.97468
15.2115	6.89107
15.2619	6.68763
15.2787	6.88525
15.3846	7.17949
15.3899	6.74371
15.4095	6.98079
15.4817	6.97674
15.496	7.05428
15.52	9.97442
15.6168	6.69111
15.622	6.61417
15.7895	7.36842
15.8581	6.3698
15.872	6.72
15.9394	6.36364
15.9847	6.42066
16	6.53333
16.0166	6.8624
16.1458	6.48538
16.1846	6.46154
16.2336	6.13139
16.4384	6.71233
16.4497	6.27291
16.4645	6.61338
16.4741	6.22222
16.601	6.22367
16.6445	6.34718
16.6532	5.94593
16.6667	5.83333
16.684	6.70156
16.8242	6.30735
16.8333	5.83333
16.8399	6.01262
16.9668	5.90646
17.0428	5.76478
17.0704	5.91549
17.1041	5.78552
17.2267	5.6
17.2576	5.88286
17.2593	6.0083
17.3792	5.58464
17.3848	5.92622
17.4094	5.59435
17.4595	5.67568
17.4702	5.61387
17.4867	5.52706
17.5168	5.53657
17.5897	5.38462
17.6471	6.17647
17.7012	5.63551
17.7175	5.69336
17.7963	5.36125
17.8182	5.45455
17.8261	5.67528
17.8757	5.26551
17.8857	5.38819
17.9104	5.22388
17.9259	5.18519
18.1089	5.40812
18.15	5.25
18.1948	4.98812
18.2007	5.36125
18.2315	5.44474
18.3677	4.91858
18.4578	5.06024
18.5806	5.16498
18.7007	5.19837
18.8875	5.05778
19.0476	5.55556
19.0674	7.65893
19.0674	4.59536
19.1861	4.88274
19.3033	4.91257
19.3548	4.51613
19.4891	4.71112
19.6039	4.73888
19.6282	4.73051
19.8226	4.24653
19.9612	4.48765
20	4.66667
20.0732	4.51284
20.339	3.55932
20.4294	4.37653
20.5611	4.22812
20.64	3.86894
20.6698	4.25046
20.8039	4.103
20.878	4.03506
20.8892	4.11981
20.9622	4.05132
21.186	2.55298
21.2488	3.87374
21.2987	3.99242
21.331	3.88872
21.5277	3.45887
21.5911	3.72481
21.6714	3.73867
21.8504	3.61433
21.9095	3.6241
22.0371	3.50103
22.1528	3.51942
22.2222	3.88889
22.2312	3.3975
22.2453	3.57417
22.3256	3.41191
22.4953	3.01194
22.5018	3.25319
22.6392	3.27305
22.6415	2.64151
23.0794	3.06124
23.1234	3.06708
23.5504	2.8855
23.5539	3.15368
23.6352	2.89589
23.8343	2.55298
23.9702	2.72883
24.0518	2.73813
24.4226	2.55136
24.5394	2.56356
24.6752	2.4503
24.7507	2.45779
25.026	2.68063
25.1834	3.03467
25.3428	2.03592
25.5319	2.97872
26.087	1.52174
26.171	1.05123
27.4258	2.20325
27.8067	1.48924
30.3345	1.62462
30.8012	0.824808
0.491803	51.6393
0.229008	24.0458
0.454545	23.8636
0.408163	21.4286
0.608108	21.2838
0.588235	20.5882
0.967742	20.3226
0.9375	19.6875
1.2963	19.4444
1.25	18.75
1.58824	18.5294
1.54286	18
1.86441	17.7966
1.83333	17.5
2.14286	17.3077
2.07447	16.7553
2.65625	16.4062
2.61538	16.1538
3.16583	15.8291
3.13433	15.6716
3.52941	15.4412
3.49515	15.2913
3.8756	15.0718
3.83886	14.9289
4.20561	14.7196
4.14747	14.5161
4.5	14.3182
4.43946	14.1256
5.10917	13.7555
5.06494	13.6364
5.89958	13.1799
5.85062	13.0705
6.99605	12.4506
6.94118	12.3529
7.81132	11.8868
7.75281	11.7978
8.55596	11.3718
8.49462	11.2903
9.59184	10.7143
9.52703	10.6419
11.411	9.66258
11.3415	9.60366
25	1.45833
23.6842	4.14474
21.4286	3.75
20.9302	4.88372
20	4.66667
19.5652	5.70652
18.75	5.46875
18.3673	6.42857
16.9811	5.9434
16.6667	6.80556
15.9292	6.50442
15.6522	7.30435
15	7
14.5161	8.46774
13.9535	8.13953
13.7405	8.81679
13.3333	8.55556
13.1387	9.19708
12.4138	8.68966
12.2449	9.28571
11.9205	9.03974
11.7647	9.60784
11.465	9.36306
11.3208	9.90566
11.0429	9.66258
10.9091	10.1818
10.6509	9.94083
10.5263	10.4386
10.2857	10.2
10.1695	10.678
9.94475	10.442
9.83607	10.9016
9.62567	10.6684
9.52381	11.1111
9.32642	10.8808
9.23077	11.3077
8.867	10.8621
8.78049	11.2683
8.61244	11.0526
8.53081	11.4455
8.37209	11.2326
8.29493	11.6129
8.1448	11.4027
8.07175	11.7713
7.92952	11.5639
7.86026	11.9214
7.72532	11.7167
7.65957	12.0638
7.53138	11.8619
7.46888	12.1992
7.31707	11.9512
7.25806	12.2782
7.11462	12.0356
7.05882	12.3529
6.92308	12.1154
6.87023	12.4237
6.74157	12.191
6.69145	12.4907
6.56934	12.2628
6.52174	12.5543
6.40569	12.331
6.31579	12.8947
6.16438	12.5856
6.12245	12.8571
6.04027	12.6846
6	12.95
5.90164	12.7377
5.86319	12.9967
5.76923	12.7885
5.73248	13.0414
5.625	12.7969
5.55556	13.287
5.38922	12.8892
5.34125	13.2418
5.26316	13.0482
5.23256	13.2776
5.15759	13.0874
5.12821	13.312
5.05618	13.125
5	13.5625
4.86486	13.1959
4.81283	13.6163
4.71204	13.3312
0.229008	24.0458
0.454545	23.8636
0.394737	20.7237
0.588235	20.5882
0.552147	19.3252
1.25749	18.8623
1.22093	18.314
1.55172	18.1034
1.50838	17.5978
1.8232	17.4033
1.78378	17.027
2.38095	16.6667
2.31959	16.2371
2.87879	15.9091
2.80788	15.5172
3.58852	15.0718
3.50467	14.7196
4.45946	14.1892
4.36123	13.8767
4.80519	13.6364
4.7234	13.4043
7.06564	12.1622
6.95817	11.9772
9.31741	10.7509
9.19192	10.6061
27.2727	1.59091
26.4706	3.08824
23.6842	2.76316
23.0769	4.03846
21.9512	3.84146
21.4286	5
20.2247	4.7191
19.7802	5.76923
18.75	5.46875
18.3673	6.42857
17.4757	6.1165
17.1429	7
16.3636	6.68182
16.0714	7.5
15.3846	7.17949
15.1261	7.94118
14.5161	7.62097
14.2857	8.33333
13.7405	8.01527
13.4328	9.01119
12.5	8.38542
12.3288	8.98973
11.9205	8.69205
11.7647	9.26471
11.3924	8.97152
11.25	9.51562
10.9091	9.22727
10.7784	9.74551
10.4651	9.46221
10.3448	9.9569
10.0559	9.67877
9.94475	10.1519
9.67742	9.87903
9.57447	10.3324
9.32642	10.0648
9.23077	10.5
9	10.2375
8.91089	10.6559
8.69565	10.3986
8.61244	10.8014
8.41121	10.5491
8.33333	10.9375
8.1448	10.69
8.07175	11.065
7.89474	10.8224
7.82609	11.1848
7.65957	10.9468
7.59494	11.2975
7.46888	11.11
7.40741	11.4506
7.28745	11.2652
7.22892	11.5964
7.11462	11.413
7.05882	11.7353
6.94981	11.5541
6.89655	11.8678
6.79245	11.6887
6.74157	11.9944
6.64207	11.8173
6.56934	12.2628
6.47482	12.0863
6.40569	12.5178
6.22837	12.1713
6.16438	12.5856
6	12.25
5.94059	12.6485
5.86319	12.4837
5.80645	12.871
5.71429	12.6667
5.67823	12.918
5.59006	12.7174
5.53846	13.0846
5.43807	12.8474
5.38922	13.2036
5.26316	12.8947
5.21739	13.2391
5.09915	12.9391
5.05618	13.2725
5	13.125
4.95868	13.4504
4.85175	13.1604
4.81283	13.4759
4.7619	13.3333
4.71204	13.7435
4.61538	13.4615
4.56853	13.8579
4.40098	13.3496
4.31655	14.1007
4.16667	13.6111
4.09091	14.3182
3.95604	13.8462
3.88769	14.514
3.78947	14.1474
0.187845	26.2983
0.306306	21.4414
0.320755	22.4528
0.373626	26.1538
0.419753	19.5885
0.445415	20.786
0.457399	21.3453
0.478873	22.3474
0.535433	18.7402
0.557377	19.5082
0.691057	19.3496
0.735931	20.6061
0.766917	17.8947
0.796875	18.5938
0.915385	18.3077
0.959677	19.1935
1.10469	17.1841
1.16794	18.1679
1.21429	17
1.25084	15.9197
1.25926	17.6296
1.3405	17.0609
2.47468	15.0633
2.51447	15.3055
2.82462	14.6462
2.86875	14.875
3.29032	13.9589
3.38973	14.3807
3.76705	13.5227
3.82133	13.7176
4.37808	13.0411
4.43889	13.2222
5.1	12.5263
5.168	12.6933
6.38537	11.6098
6.45314	11.9282
6.545	11.9
6.64225	12.2778
6.70777	11.812
6.87737	12.1106
6.94764	11.6264
7.12975	11.9312
7.2053	11.4272
7.50345	11.9
7.58161	10.9425
7.58717	11.3689
7.66977	11.0698
7.80488	11.6951
7.8955	11.1401
8.13154	11.4731
8.22995	10.8918
8.48674	11.2317
8.56693	10.7756
8.90344	11.1989
8.99174	10.7198
9.17369	10.9368
9.26746	10.4404
9.46087	10.6583
9.56063	10.1432
9.76661	10.3618
9.83725	10.0063
10.0555	10.2283
10.1304	9.86127
10.3619	10.0867
10.4415	9.70729
10.6876	9.93615
10.7723	9.54356
11.0345	9.77586
11.1247	9.36912
11.4046	9.60482
11.5011	9.18288
11.8004	9.42191
11.9037	8.98359
12.2247	9.22584
12.3356	8.76984
12.6807	9.01515
12.8	8.54
13.236	8.8309
13.3661	8.33292
13.6341	8.5
13.7722	7.98354
14.0568	8.14858
14.2037	7.61227
14.5845	7.81635
14.7027	7.3973
15.1111	7.60278
15.2381	7.16667
15.6772	7.3732
15.814	6.9186
16.2874	7.12575
16.435	6.65106
16.947	6.85826
17.2698	5.85556
17.8361	6.04754
18.0132	5.51656
18.6301	5.70548
18.8235	5.14706
19.4982	5.33154
19.7101	4.74275
20.4511	4.92105
20.7634	4.08779
21.5873	4.25
21.76	3.808
22.8571	4
23.2479	3.05128
24.0708	3.15929
24.2857	2.65625
25.1852	2.75463
25.4206	2.2243
26.4078	2.31068
26.6667	1.75
28.9362	1.89894
29.2473	1.27957
30.9091	1.35227
31.2644	0.683908
0.373626	27.6923
0.607143	22.5
0.73913	27.3913
0.829268	20.4878
0.902655	22.3009
1.04082	19.2857
1.55725	19.2366
1.61905	20
1.73723	18.3942
1.73913	19.0128
1.80303	19.0909
1.83288	20.0377
1.91011	18.2275
2.03593	19.4281
2.09877	18.0833
2.125	16.875
2.13986	17.6224
2.17252	18.7188
2.20144	18.1295
2.20779	18
2.24176	18.9
2.28188	18.604
2.30508	19.4339
2.32082	17.8464
2.33333	18.5294
2.35838	18.4266
2.40283	18.477
2.43728	17.8387
2.47273	19.32
2.52788	18.5019
2.53416	18.2348
2.56604	17.8302
2.66667	19.1882
2.66667	18.5294
2.70916	17.8207
2.73826	18.0121
2.77551	18.2571
2.82158	17.5145
2.89362	19.034
2.89362	17.9617
2.92715	16.6887
2.93103	17.3793
2.9781	17.7504
3.0068	17.1429
3.00885	17.8407
3.06767	18.2842
3.07692	16.819
3.1145	17.6015
3.2126	18.1559
3.25359	17.7847
3.264	17.4384
3.31707	16.9024
3.34426	15.4918
3.3719	18.0149
3.41709	17.4121
3.44304	15.9494
3.45178	16.9492
3.45763	16.8712
3.48718	16.1538
3.53247	16.3636
3.56021	17.4817
3.61702	16.7553
3.68231	17.9675
3.71585	17.2131
3.77778	16.45
3.78479	16.7143
3.86364	16.8239
3.90805	16.2931
3.96117	17.4932
4	16.6765
4.04762	16.125
4.08	16.128
4.14634	16.5183
4.19753	15.9444
4.27545	15.0898
4.3038	16.3481
4.35897	17.2308
4.35897	15.75
4.37879	14.3182
4.38037	15.4601
4.50331	15.7152
4.50331	16.2715
4.55118	14.8819
4.56376	15.6443
4.65753	15.9658
4.71132	16.4411
4.72222	15.3125
4.88038	14.7703
4.89209	15.8633
4.9635	15.1752
5.15152	15.75
5.18644	14.2373
5.23077	15.0231
5.30636	14.5665
5.39683	16.3333
5.44	15.624
5.52846	14.8537
5.61983	14.405
5.71429	15.3529
5.81197	14.5385
6.0177	15.0531
6.12613	15.7027
6.12613	14.1892
6.2449	12.8571
6.35514	14.7196
6.41509	13.4717
6.46479	13.3099
6.47619	13.8
6.58639	13.1937
6.72727	13.4759
6.73267	14.3465
6.84105	13.5634
7.08333	14.875
7.12788	14.1321
7.24947	13.2985
7.33813	13.1439
7.57238	13.8909
7.70975	13
7.75665	13.8935
7.79512	12.2927
7.95025	12.5373
7.98122	13.4577
8.06324	11.9526
8.13397	12.5096
8.43672	12.9752
8.58586	12.0909
8.80723	11.3855
8.88991	11.5596
8.92388	12.5669
8.96933	11.5951
9.01395	11.7209
9.09091	11.623
9.14798	13.5605
9.47075	12.1086
9.57746	11.2394
9.65909	11.0966
10.089	11.5905
10.303	12.0909
10.303	10.5
10.3729	10.678
10.5064	10.8155
10.7174	10.2717
10.7937	11
10.8511	9.38298
10.895	10.442
10.9677	10.1613
11.5254	10.678
11.6457	9.92126
11.7241	9.77586
11.7849	10.0398
11.7919	10.1965
12.1429	8.625
12.2871	9.35644
12.3636	10.3091
12.3985	9.47368
12.4724	9.49749
12.4924	9.54545
12.5926	9.33333
13.0863	9.06475
13.1812	9.13043
13.3333	9.47059
13.3333	9.88235
13.6	8.59091
13.6	8.82
13.6701	8.65979
13.7838	7.66216
13.788	8.70968
13.8125	8.75
14.4681	9.38298
14.5299	8.07692
14.6552	8.14655
15.1111	7
15.3548	7.62097
15.4797	7.68293
15.9375	8.85938
15.9538	7.26923
16.0775	7.32558
16.4658	6.98706
16.5576	7.02602
16.5854	6.65854
16.5854	7.68293
16.9395	6.72598
17	6.3
17.0304	6.76208
17.2329	6.4726
17.4118	6.53979
17.592	6.26866
17.68	6.3
17.9034	6.08696
17.9903	6.1165
18.0531	7.24779
18.1972	5.91549
18.283	5.9434
18.4749	5.75342
18.5596	5.77982
18.8053	5.57522
18.8889	4.66667
18.8889	5.6
18.8889	7
19.0342	5.38462
19.1983	5.43103
19.3683	5.21379
19.4488	5.23546
19.7924	4.96715
19.9497	5.00662
20	3.70588
20.0791	4.82143
20.1562	4.83995
20.3494	4.68401
20.4254	4.70149
20.6048	4.55422
20.6796	4.57074
20.8464	4.43142
20.92	4.44706
21.2212	4.26637
21.2933	4.28086
21.5457	4.1087
21.6397	4.12664
22.6667	4.2
23.1818	5.72727
23.4483	2.17241
24.2857	3

## Sheet: Figure 1c
K_PLL		DEX concentration (mM)				STDEV		DEX concentration (mM)
		17.5715	11.696	5.8205				17.5715	11.696	5.8205
PEG concentration (mM)	27.2977	13.1613	6.98074	2.10192		PEG concentration (mM)	27.2977	1.23736	2.9677	0.491824
	20.4082	6.88715	3.47695	1.32952			20.4082	2.26816	2.15079	0.372889
	13.5187	3.52613	1.97088	1.11367			13.5187	0.798109	0.49273	0.458831

## Sheet: Figure 1d
K_ATP		DEX concentration (mM)				STDEV		DEX concentration (mM)
		17.5715	11.696	5.8205				17.5715	11.696	5.8205
PEG concentration (mM)	27.2977	1.20934	0.995384	1.13933		PEG concentration (mM)	27.2977	0.276507	0.540622	0.240349
	20.4082	1.43045	1.11452	1.32538			20.4082	0.324398	0.453483	0.0558609
	13.5187	1.28623	1.08826	1.10098			13.5187	0.213904	0.366913	0.4559

## Sheet: Figure 1i
t (min)	Buffer		Dex		PEG		Dex-rich
	average	SD	average	SD	average	SD	average	SD
0	0	0	0	0	0	0	0	0
0.00085	-0.00191796	0.00224237	-0.00296821	0.00133843	0.000549595	0.000478733	-0.00133147	0.00127989
0.0017	-0.00227759	0.00224228	-0.00768728	0.0033628	0.000250873	0.000544708	-0.00371365	0.000660775
0.00255	0.0011785	0.00502664	-0.00649833	0.0037196	-0.000289664	0.00224406	-0.00476528	0.001241
0.0034	0.0020126	0.00508589	-0.00842136	0.00725576	0.000861989	0.00200372	-0.00418743	0.00114244
0.00425	0.00280607	0.00540104	-0.00756168	0.0065571	-0.00279271	0.00565931	-0.00607088	0.00933701
0.0051	0.00426913	0.00643358	-0.003698	0.00276731	0.000554745	0.00115226	-0.00805174	0.00992518
0.00595	0.00633351	0.00746044	-0.00383284	0.00287062	0.00186688	0.00150141	-0.00655319	0.00742314
0.0068	0.00608791	0.0085511	-0.00342171	0.00188868	0.00199265	0.00254631	-0.00148764	0.00587561
0.00765	0.00594606	0.00688345	-0.000707098	0.00388633	0.00143465	0.00359461	-0.00204095	0.00525892
0.0085	0.00798769	0.00719936	0.000220944	0.00475763	0.00458071	0.0025203	-0.000968014	0.00492552
0.00935	0.0081813	0.0075254	-0.000763685	0.00353795	0.00282442	0.00337976	-0.000546483	0.00499412
0.0102	0.00833733	0.00725565	-0.000685426	0.00248776	0.00272362	0.00355627	0.0033673	0.00543281
0.01105	0.00945885	0.00838497	0.00145769	0.00259625	0.00339632	0.00242731	0.00291521	0.00504407
0.0119	0.00813157	0.00714468	0.000935862	0.00110254	0.00464993	0.00361311	0.00125572	0.00695835
0.01275	0.0106827	0.00764716	0.00174655	0.00194588	0.00398793	0.00419197	-0.00142002	0.00297582
0.0136	0.012663	0.00705272	0.00202657	0.00246095	0.00401263	0.00226307	-0.00032416	0.00466963
0.01445	0.0129732	0.0067007	0.00155777	0.002523	0.00632501	0.00432587	-0.00101714	0.00194194
0.0153	0.0134742	0.00672848	7.15787e-05	0.00271839	0.00553963	0.00316837	-0.00115659	0.00603074
0.01615	0.0143823	0.0073435	-0.000886689	0.00262471	0.00584945	0.00342359	0.00290407	0.00320339
0.017	0.0143452	0.00731039	0.000312028	0.0014582	0.00641344	0.00396675	0.00144566	0.00594055
0.01785	0.0166742	0.0107683	-4.10104e-05	0.00194953	0.00792429	0.00352057	0.00306611	0.00194991
0.0187	0.0170632	0.0112139	0.00180086	0.000917219	0.00781907	0.00494861	0.00250663	0.00262153
0.01955	0.018807	0.0115418	0.00134811	0.00149461	0.00945273	0.00474609	0.00173147	0.00107626
0.0204	0.019847	0.0103032	0.000825197	0.0024002	0.0104805	0.00422264	0.00143749	0.00129524
0.02125	0.0214861	0.0116004	-0.000697034	0.00269456	0.00913743	0.00341721	0.00203035	0.00333764
0.0221	0.0235074	0.0108648	6.08646e-05	0.00195762	0.010005	0.00295488	0.00126084	0.0037796
0.02295	0.0250729	0.0104437	-0.000572015	0.00146746	0.0101345	0.00276304	3.35702e-06	0.00558007
0.0238	0.0251355	0.0107721	-0.000675074	0.000694644	0.0100762	0.00273441	0.00168118	0.00676154
0.02465	0.0269723	0.0130563	-0.000956316	0.00347272	0.0105571	0.00407002	0.00122686	0.00660838
0.0255	0.0275223	0.0139347	0.000538002	0.00168276	0.00949457	0.00541519	0.00104775	0.00645708
0.02635	0.0269898	0.0131293	0.000633249	0.00361869	0.0104964	0.00646474	6.64016e-05	0.0089254
0.0272	0.0271091	0.0131313	0.0017296	0.00392232	0.0096055	0.0031905	0.00268806	0.00835761
0.02805	0.0280839	0.0119618	0.00198777	0.00392098	0.0122648	0.00385133	0.000838843	0.0101925
0.0289	0.0268164	0.0146526	0.00177022	0.00410415	0.0136399	0.00564285	0.000571673	0.0103884
0.02975	0.0270001	0.0132855	0.00110874	0.00704849	0.0136697	0.00561563	-2.95686e-05	0.0087913
0.0306	0.0285121	0.0111604	0.000513232	0.00656149	0.0140547	0.00717838	0.00118281	0.00501873
0.03145	0.0290213	0.0142437	0.00241121	0.00166648	0.0134976	0.00661661	-0.00136521	0.00731348
0.0323	0.0311705	0.0134529	0.00420494	0.00307643	0.0115209	0.00347208	-0.00131841	0.00741216
0.03315	0.0296882	0.0117434	0.00342379	0.00236863	0.0125366	0.00494615	0.00112448	0.00643864
0.034	0.0307673	0.0128516	0.00334499	0.00210101	0.015519	0.00672372	0.000965664	0.00995266
0.03485	0.0321051	0.0127291	0.00392885	0.00257999	0.0150376	0.00721208	0.000166946	0.00961911
0.0357	0.0318058	0.0120296	0.00361079	0.00219651	0.0153143	0.00678573	0.000540209	0.00958354
0.03655	0.0303693	0.0109967	0.00314406	0.0020731	0.0158998	0.00726572	0.00341853	0.00824801
0.0374	0.0318005	0.0130609	0.00546421	0.00234014	0.0157533	0.00627958	0.00157484	0.00831866
0.03825	0.0320654	0.015524	0.00491927	0.0018515	0.0154949	0.00461675	0.00163955	0.00632787
0.0391	0.0320464	0.0155094	0.00343721	0.00144515	0.0158428	0.00561031	0.00144142	0.00617113
0.03995	0.0333076	0.0168174	0.00235694	0.00276467	0.0168699	0.00652706	0.00165824	0.00818482
0.0408	0.0351851	0.0165483	0.00182291	0.0028005	0.0165663	0.00478576	0.00139634	0.00738925
0.04165	0.0360968	0.0147198	0.0010662	0.00236243	0.0168317	0.00431924	0.00306142	0.00801629
0.0425	0.0372889	0.0155701	0.00504619	0.000561834	0.0171808	0.00404862	0.00293685	0.00793095
0.04335	0.0373733	0.0149707	0.00597316	0.00113405	0.0201005	0.00620894	0.00432369	0.00686199
0.0442	0.0369508	0.0145764	0.00238104	0.00543187	0.0226188	0.00828032	0.00317241	0.00506431
0.04505	0.0367428	0.0147508	0.00330541	0.00419979	0.0226419	0.00827391	0.00208596	0.0065318
0.0459	0.0379627	0.0161514	0.00538593	0.00162335	0.0215837	0.00951944	0.00103131	0.00818837
0.04675	0.0386488	0.0151694	0.00435125	0.00295897	0.0187827	0.00830171	0.000734132	0.00773947
0.0476	0.0390324	0.0169024	0.00551341	0.0020528	0.0187046	0.0069275	0.00164964	0.00712952
0.04845	0.0392996	0.0172619	0.00416519	0.00421944	0.0156252	0.00481767	0.00272245	0.00743447
0.0493	0.0422101	0.0165897	0.00554158	0.00249416	0.016854	0.00325061	0.00475354	0.004825
0.05015	0.041773	0.0163444	0.00531037	0.00295593	0.0175093	0.00309262	0.00595126	0.00390372
0.051	0.0447997	0.0159571	0.00526645	0.00213781	0.0182438	0.0035601	0.00533598	0.00424623
0.05185	0.0444445	0.0166286	0.00635072	0.000461093	0.0178682	0.00531452	0.00671727	0.00733165
0.0527	0.042902	0.0198881	0.00737302	0.000171323	0.0197597	0.0066643	0.00544677	0.00720615
0.05355	0.0414225	0.0188935	0.0068419	0.00121905	0.0207445	0.00807645	0.0053958	0.0081237
0.0544	0.04464	0.0203032	0.00642752	0.0014846	0.021109	0.00808995	0.00620141	0.00810411
0.05525	0.0451063	0.0199753	0.00721751	0.00155541	0.0204464	0.00838772	0.00603565	0.00701629
0.0561	0.0461009	0.0146428	0.00639801	0.00301049	0.0208057	0.00853502	0.00670043	0.00715399
0.05695	0.0475628	0.0154794	0.00626597	0.00235133	0.0201726	0.00950188	0.00573906	0.00639849
0.0578	0.0474802	0.0175551	0.00681487	0.00149242	0.0206176	0.00806251	0.00632152	0.00667065
0.05865	0.047527	0.0165618	0.00628449	0.00263111	0.0231872	0.00894598	0.0089735	0.00772921
0.0595	0.0473537	0.0170078	0.00657666	0.00218926	0.0226557	0.00832725	0.00817518	0.00903674
0.06035	0.0491744	0.0203708	0.00463252	0.00543416	0.0232415	0.00599395	0.0082338	0.00899917
0.0612	0.0502102	0.021268	0.00741103	0.00230987	0.024578	0.00811481	0.00801769	0.00862438
0.06205	0.0500859	0.0198604	0.0076821	0.00233195	0.025895	0.00764515	0.00902694	0.00870565
0.0629	0.0500031	0.0219024	0.00622145	0.00401181	0.0225133	0.00579839	0.0095171	0.00944913
0.06375	0.0506975	0.0222144	0.00495368	0.00423451	0.0224501	0.00695236	0.0105109	0.00887058
0.0646	0.0521549	0.0206944	0.00535659	0.00460427	0.0232591	0.0061743	0.0109524	0.00937813
0.06545	0.0532693	0.0217024	0.00517048	0.00364426	0.0221446	0.00468122	0.0102028	0.00906832
0.0663	0.0535327	0.0219597	0.00517696	0.00354584	0.0203189	0.0032698	0.00809461	0.0104305
0.06715	0.0558173	0.0210565	0.00560126	0.00378633	0.0209102	0.00268834	0.0083905	0.00984102
0.068	0.0537156	0.0218519	0.00495511	0.0049429	0.0223561	0.00481524	0.00671053	0.00840275
0.06885	0.0575153	0.0231932	0.00700419	0.00353733	0.0214666	0.00358121	0.00624917	0.00870409
0.0697	0.0584341	0.0235706	0.00881046	0.00152269	0.0244959	0.00698017	0.00612319	0.00862761
0.07055	0.0583637	0.0222823	0.00881691	0.00223771	0.0238224	0.00582781	0.00981863	0.00602531
0.0714	0.0563935	0.0250539	0.0112079	0.00142829	0.0244159	0.00696756	0.00693276	0.00570696
0.07225	0.0585483	0.0220978	0.00998891	0.00111289	0.023523	0.00528058	0.00559223	0.00973499
0.0731	0.0582317	0.02129	0.00883615	0.00147333	0.0218944	0.00434321	0.00554863	0.00921584
0.07395	0.059869	0.0227109	0.00868433	0.00035208	0.0227256	0.00459081	0.00698795	0.00769937
0.0748	0.0602296	0.0239795	0.00858401	0.000537614	0.023102	0.00543863	0.00564037	0.00977778
0.07565	0.0589085	0.0225775	0.00785211	0.0019403	0.0247606	0.00547881	0.00757514	0.00887664
0.0765	0.0585402	0.0232418	0.0081722	0.00172096	0.0250126	0.00569738	0.00899197	0.00988845
0.07735	0.0584629	0.0232621	0.00856132	0.00154141	0.0266598	0.00618116	0.0091703	0.0121868
0.0782	0.0584031	0.0225448	0.0072916	0.00469472	0.0278186	0.00707581	0.00995586	0.00994742
0.07905	0.0595028	0.0220886	0.00784196	0.00312199	0.0279288	0.00563977	0.00872986	0.00872357
0.0799	0.0602329	0.0230124	0.00880965	0.00234427	0.0272159	0.00489132	0.00748773	0.00913859
0.08075	0.0606587	0.0240615	0.00735176	0.0043395	0.0274386	0.00634402	0.0112543	0.0084471
0.0816	0.0612023	0.0246117	0.00841692	0.00336077	0.0278025	0.00660038	0.00989529	0.00717855
0.08245	0.0615685	0.0246958	0.00806057	0.00401887	0.026708	0.00630853	0.00786704	0.00600946
0.0833	0.061737	0.0250607	0.00844035	0.00543951	0.0271805	0.00584245	0.00601398	0.00750966
0.08415	0.0626696	0.0223306	0.00985058	0.00447853	0.0272362	0.00709888	0.0057539	0.00728186
0.085	0.0659699	0.0254595	0.0103034	0.00456163	0.027851	0.00782045	0.0069736	0.00953311
0.0933333	0.0690597	0.0263133	0.0118591	0.00336477	0.0292272	0.0113386	0.00772752	0.00817166
0.101667	0.0728263	0.0290385	0.0119323	0.00332607	0.0316454	0.0110544	0.00784605	0.00841689
0.11	0.0745951	0.028752	0.0134525	0.00288179	0.0313016	0.0119384	0.00997965	0.00833069
0.118333	0.0831207	0.0319309	0.0132676	0.00290504	0.034028	0.0109377	0.0110747	0.00794494
0.126667	0.0859913	0.0282942	0.0132322	0.00307097	0.0373269	0.00979237	0.0117532	0.00765254
0.135	0.0923516	0.0263386	0.0132293	0.00405016	0.0379923	0.0108887	0.0119305	0.00866749
0.143333	0.0959755	0.0307182	0.0143362	0.00135837	0.0384964	0.0124233	0.0122333	0.00877244
0.151667	0.0994633	0.028447	0.0156311	0.00215955	0.0386097	0.0116245	0.0115074	0.00857458
0.16	0.100926	0.0288935	0.0151286	0.00355227	0.038125	0.0138106	0.0118977	0.00972812
0.168333	0.101728	0.0290872	0.0189605	0.00197413	0.0382391	0.0139872	0.0107697	0.00955892
0.176667	0.106775	0.0350164	0.0186225	0.00258124	0.0384435	0.0146628	0.010387	0.00992155
0.185	0.109908	0.0340358	0.0194393	0.00355494	0.0392785	0.0141327	0.00997952	0.0111836
0.193333	0.112181	0.0335244	0.0196067	0.00373805	0.0412039	0.0127098	0.0108516	0.0120799
0.201667	0.114392	0.0365542	0.0184304	0.00435122	0.0414639	0.0118574	0.0123219	0.0116034
0.21	0.117191	0.0342059	0.0197786	0.002074	0.0400539	0.0138249	0.0132106	0.00910735
0.218333	0.120118	0.0324701	0.0199443	0.00189421	0.0401509	0.0137867	0.0157976	0.00955821
0.226667	0.121314	0.0323679	0.019598	0.00261873	0.0421978	0.0125907	0.0172535	0.0122799
0.235	0.121673	0.0318518	0.0194642	0.00269677	0.0438781	0.0132342	0.0200577	0.00967777
0.243333	0.128018	0.038819	0.0211091	0.00183922	0.0456638	0.0107069	0.0188215	0.00900454
0.251667	0.130754	0.0361101	0.0230093	0.00331155	0.0453764	0.0099565	0.0200393	0.0102797
0.26	0.131941	0.0361769	0.0230163	0.00534411	0.0450006	0.00928652	0.0212341	0.00822265
0.268333	0.132628	0.0355485	0.0231383	0.00590421	0.0452725	0.00914975	0.0207672	0.00902576
0.276667	0.138004	0.041829	0.0240156	0.00644567	0.0450145	0.0072621	0.0189479	0.0089851
0.285	0.139475	0.0433494	0.0246101	0.00304216	0.0456398	0.00783583	0.0170366	0.0104254
0.293333	0.143223	0.0442086	0.0260879	0.00216265	0.0441723	0.00811581	0.0180263	0.00845761
0.301667	0.147058	0.0397548	0.025478	0.00381894	0.0443295	0.00834462	0.0194607	0.0108838
0.31	0.147693	0.0390542	0.0263847	0.00609315	0.0445872	0.0115154	0.0163704	0.011781
0.318333	0.156276	0.0380537	0.027668	0.00631072	0.0439721	0.0128638	0.0186724	0.0108563
0.326667	0.15823	0.0402178	0.0296376	0.00598723	0.0449047	0.0139658	0.0188014	0.0114511
0.335	0.157264	0.0394143	0.0290241	0.00498704	0.0453506	0.0136483	0.0195664	0.00958749
0.343333	0.158403	0.0398284	0.0302338	0.00498173	0.0464207	0.0148046	0.017834	0.012229
0.351667	0.164097	0.0454137	0.0306498	0.00607434	0.0478256	0.0158512	0.0201522	0.0100738
0.36	0.16589	0.0442654	0.0311871	0.00492946	0.0473128	0.0150364	0.0208022	0.0110424
0.368333	0.166972	0.0428537	0.0324305	0.00476927	0.0473728	0.0150452	0.0213507	0.0108749
0.376667	0.169185	0.0425324	0.0341295	0.00372888	0.0489581	0.0155957	0.0241417	0.0120636
0.385	0.175994	0.0425876	0.0342522	0.00475535	0.0501306	0.016141	0.0243581	0.0117008
0.393333	0.175231	0.042269	0.0345158	0.00460107	0.0480593	0.0141527	0.0219733	0.0105992
0.401667	0.17818	0.0447176	0.0328818	0.00726873	0.0500876	0.016669	0.023634	0.0101725
0.41	0.180773	0.0420903	0.0346822	0.00393115	0.0495343	0.017108	0.0236826	0.00966915
0.418333	0.183051	0.0386193	0.0354982	0.00290491	0.0505537	0.015559	0.0243414	0.010137
0.426667	0.185001	0.0389796	0.0361658	0.00211181	0.047662	0.010315	0.0239913	0.0097069
0.435	0.187292	0.0402176	0.0355476	0.00522533	0.0512743	0.0170445	0.0258326	0.00921316
0.443333	0.18972	0.0406453	0.038483	0.0071692	0.0467994	0.0142574	0.0258925	0.00899733
0.451667	0.191319	0.0394983	0.0370034	0.00890161	0.049602	0.0132292	0.0264221	0.00925294
0.46	0.194569	0.0443952	0.0394798	0.00748435	0.0479919	0.0123389	0.0232538	0.0112587
0.468333	0.195489	0.0445296	0.0405789	0.00619189	0.0493594	0.0128923	0.0245745	0.012534
0.476667	0.198719	0.041534	0.0402572	0.00594407	0.0502767	0.0126274	0.0228545	0.0129129
0.485	0.202163	0.0431321	0.0400952	0.00568547	0.0543231	0.0136937	0.0229854	0.0123798
0.493333	0.203285	0.0419617	0.040173	0.00738917	0.0546433	0.0128164	0.0240731	0.0126495
0.501667	0.203471	0.0407096	0.0423328	0.00529217	0.054328	0.0137637	0.024544	0.0129451
0.51	0.206971	0.0411438	0.0427709	0.00576716	0.0530712	0.0108868	0.0252177	0.0127485
0.518333	0.206973	0.0396022	0.0425809	0.00630096	0.0521965	0.0101158	0.0242796	0.0116508
0.526667	0.207505	0.0413535	0.0419548	0.00745075	0.0534755	0.0113787	0.0256015	0.0121335
0.535	0.206204	0.0394534	0.043533	0.00578866	0.0533242	0.0101083	0.0248927	0.0111072
0.543333	0.210363	0.0405179	0.0450659	0.00557257	0.0533212	0.0113788	0.0230236	0.0101397
0.551667	0.213087	0.0380054	0.0462349	0.00806992	0.0533409	0.0114097	0.0229962	0.0100906
0.56	0.216814	0.0391702	0.0459032	0.00839749	0.0552874	0.0131577	0.0248439	0.012461
0.568333	0.21836	0.0404916	0.0454671	0.00897873	0.0546509	0.0133931	0.0235048	0.00876536
0.576667	0.223962	0.0440486	0.0460123	0.00464191	0.0543799	0.0135807	0.0261136	0.0107078
0.585	0.226678	0.0470835	0.0469741	0.00588583	0.0559957	0.0129587	0.0263573	0.0109347
0.593333	0.228332	0.0469396	0.0456961	0.00798092	0.0550833	0.0150184	0.026613	0.0121855
0.601667	0.224959	0.0422094	0.048894	0.00595345	0.0555031	0.0163832	0.0259981	0.0111206
0.61	0.227426	0.0387337	0.0483682	0.0067276	0.0560482	0.0162893	0.0268976	0.0113352
0.618333	0.230294	0.0403097	0.0494871	0.00682026	0.0569684	0.0151689	0.0258198	0.0114325
0.626667	0.228539	0.0406999	0.0496101	0.00670166	0.0563684	0.0141952	0.0255296	0.0126207
0.635	0.226961	0.0400989	0.0495524	0.00661359	0.0553919	0.0125337	0.0266492	0.0135232
0.643333	0.231826	0.042425	0.0502848	0.00649443	0.0561466	0.0119288	0.0267926	0.013586
0.651667	0.235947	0.0480976	0.0517283	0.00625513	0.0572296	0.0103399	0.0260294	0.0120531
0.66	0.234014	0.0423534	0.0503076	0.00673114	0.0580288	0.0129848	0.0275399	0.0125616
0.668333	0.242254	0.0513406	0.0509957	0.00610935	0.0548973	0.0179926	0.027422	0.0127149
0.676667	0.243414	0.0533451	0.0517415	0.00689368	0.0556602	0.016486	0.0261354	0.0119064
0.685	0.243112	0.0504888	0.0513493	0.00864659	0.0539958	0.0156936	0.0260334	0.0123766
0.693333	0.244797	0.0487745	0.051248	0.00849474	0.0540031	0.0169147	0.0286169	0.0137444
0.701667	0.246676	0.0470831	0.0532732	0.012156	0.0598235	0.0174386	0.0279001	0.012017
0.71	0.246525	0.0432648	0.0553617	0.0105522	0.0589693	0.0186957	0.0275684	0.0125666
0.718333	0.249702	0.0458445	0.0574483	0.0101542	0.0591178	0.0190797	0.0265561	0.0133701
0.726667	0.252095	0.0493181	0.0549209	0.0123472	0.0585315	0.0181433	0.027307	0.011324
0.735	0.251533	0.0484799	0.0548728	0.0112591	0.0592707	0.0190695	0.0266604	0.0107451
0.743333	0.255846	0.0456987	0.0556524	0.00929979	0.0593777	0.0171794	0.0282374	0.0103127
0.751667	0.2547	0.0436904	0.0553541	0.0096843	0.0593798	0.0162648	0.030309	0.00785279
0.76	0.25855	0.0437247	0.0562911	0.00973543	0.0593934	0.0162982	0.0324095	0.00724837
0.768333	0.258906	0.0423026	0.0573596	0.00798918	0.059825	0.0156882	0.0308756	0.00812129
0.776667	0.261776	0.0455679	0.057485	0.00986715	0.0590157	0.0155417	0.0279249	0.0109438
0.785	0.261332	0.0357408	0.0569092	0.0104908	0.0569661	0.0155549	0.0310779	0.00777856
0.793333	0.258784	0.0403802	0.0563842	0.0104794	0.0568214	0.015706	0.0312174	0.00794488
0.801667	0.262592	0.0377163	0.0573208	0.00908923	0.0565684	0.0172058	0.0314453	0.0109644
0.81	0.26368	0.039614	0.0583196	0.00809938	0.0576225	0.0186713	0.0312491	0.00763672
0.818333	0.264576	0.0413281	0.0608223	0.00940341	0.059132	0.0142363	0.0323545	0.0097776
0.826667	0.268735	0.046445	0.0610912	0.00718015	0.0616357	0.0160923	0.0286327	0.0093091
0.835	0.270025	0.0478547	0.0626207	0.0100096	0.0609448	0.0135512	0.0295181	0.0121607
0.843333	0.273736	0.0452967	0.0612449	0.011839	0.0619277	0.0126821	0.0289333	0.010601
0.851667	0.274079	0.0425669	0.062477	0.00972755	0.0620339	0.0125242	0.030723	0.01027
0.86	0.277718	0.0406503	0.0615361	0.00924188	0.0643142	0.0155529	0.0304615	0.00866649
0.868333	0.278309	0.0465768	0.0618355	0.0112072	0.0631268	0.0131322	0.0318806	0.00934674
0.876667	0.279618	0.0473548	0.0622358	0.00978552	0.0680554	0.0175651	0.0325728	0.00783305
0.885	0.278475	0.0527571	0.0638595	0.0070964	0.0635771	0.0125462	0.0327527	0.00807349
0.893333	0.276548	0.0516873	0.0618369	0.0106762	0.0634928	0.0117087	0.032725	0.00682213
0.901667	0.27914	0.0525312	0.066025	0.00925848	0.0635615	0.0124224	0.0327854	0.00752833
0.91	0.282566	0.0486392	0.0643278	0.0102884	0.0631917	0.0137016	0.031116	0.00966178
0.918333	0.281887	0.0456387	0.0655095	0.0117613	0.0588538	0.0146539	0.0306292	0.0110384
0.926667	0.288244	0.0493212	0.0655231	0.0120907	0.0600106	0.0162704	0.0293766	0.0102062
0.935	0.290624	0.047426	0.0684009	0.00955558	0.0600497	0.0163239	0.0316522	0.0110678
0.943333	0.293173	0.0480406	0.0647325	0.0140325	0.0595451	0.0140752	0.0325107	0.012194
0.951667	0.295863	0.0467015	0.0665298	0.0119576	0.0593773	0.0135126	0.0324774	0.00964563
0.96	0.300108	0.0511016	0.067235	0.0125709	0.0605055	0.0143384	0.0327999	0.00878835
0.968333	0.299541	0.0470043	0.067336	0.0130891	0.0627609	0.0115901	0.0328	0.00892237
0.976667	0.302646	0.0514898	0.0660566	0.0131785	0.0636384	0.0122358	0.0331027	0.00869292
0.985	0.301431	0.0501725	0.0698843	0.0102561	0.064177	0.0130267	0.0317976	0.00618778
0.993333	0.295594	0.049841	0.0708113	0.0102858	0.0644037	0.012642	0.0322771	0.00634705
1.00167	0.297711	0.0526442	0.0721754	0.0120639	0.0636323	0.0128615	0.0312021	0.00572163
1.01	0.300303	0.0534969	0.0730318	0.011611	0.0648504	0.0172954	0.0328586	0.0055666
1.01833	0.301314	0.0510313	0.0722713	0.0134241	0.0662759	0.0169967	0.0336275	0.00659565
1.02667	0.302391	0.0484767	0.0726186	0.0125194	0.0667718	0.0185197	0.0358785	0.0101274
1.035	0.301723	0.0459941	0.0730848	0.0127747	0.0672141	0.0184795	0.035736	0.0103659
1.04333	0.310458	0.0522658	0.0726517	0.011933	0.067665	0.0179567	0.0359197	0.0101893
1.05167	0.308584	0.0473734	0.0719882	0.011667	0.0694809	0.0178535	0.0360699	0.0102641
1.06	0.310705	0.0493345	0.0716764	0.0116916	0.068474	0.0166778	0.0340536	0.0066388
1.06833	0.311979	0.04977	0.0731259	0.0114239	0.0676979	0.0158233	0.0342076	0.00665254
1.07667	0.31386	0.0472383	0.07157	0.0133637	0.0669018	0.0167718	0.0350181	0.00807208
1.085	0.311215	0.0431997	0.0726288	0.012072	0.0663235	0.0168301	0.0337595	0.00846045
1.09333	0.311675	0.0440708	0.0753058	0.0128203	0.066807	0.0151781	0.0334572	0.008571
1.10167	0.31404	0.044735	0.0729704	0.0123864	0.0669548	0.01759	0.0343021	0.00923482
1.11	0.315274	0.0439533	0.0756832	0.00908681	0.0674009	0.0185766	0.0336044	0.00814004
1.11833	0.317821	0.0473022	0.0760165	0.012975	0.0679222	0.0184241	0.033001	0.00876863
1.12667	0.322558	0.04513	0.0776818	0.0109296	0.0662764	0.017195	0.0334791	0.00644107
1.135	0.323957	0.0459408	0.0760728	0.0123592	0.0632281	0.0156972	0.0346387	0.00806505
1.14333	0.323571	0.0440279	0.0772807	0.0113624	0.0635584	0.0152797	0.0344367	0.0074901
1.15167	0.323939	0.0431041	0.0771686	0.011301	0.0660706	0.0140683	0.0336938	0.00771369
1.16	0.323384	0.0404267	0.0779176	0.0105285	0.067155	0.0149519	0.0361282	0.00700218
1.16833	0.3244	0.0422132	0.0788288	0.0099488	0.0684367	0.0149461	0.0374141	0.00855684
1.17667	0.328067	0.0464121	0.0777615	0.0122957	0.0680447	0.0138922	0.0350679	0.0106629
1.185	0.328312	0.0456397	0.078599	0.0114544	0.0691303	0.0167057	0.0349611	0.0126348
1.19333	0.327253	0.0463396	0.081204	0.0126002	0.0674341	0.016466	0.0348474	0.0127737
1.20167	0.323316	0.0469142	0.0800657	0.0145455	0.0688264	0.0163062	0.0347725	0.0124835
1.21	0.333352	0.0466905	0.0812861	0.0136207	0.0682028	0.0148623	0.0354656	0.0117294
1.21833	0.333674	0.0526015	0.0808533	0.013971	0.0690949	0.0164093	0.0368542	0.0116245
1.22667	0.335705	0.0545738	0.0809702	0.0159175	0.0704196	0.0145775	0.0351894	0.0103467
1.235	0.339023	0.0517734	0.0816668	0.0156229	0.0705728	0.0145012	0.0362581	0.0108602
1.24333	0.340438	0.0522579	0.0817421	0.0156369	0.0696436	0.0131379	0.0379852	0.0108684
1.25167	0.340518	0.0501367	0.0826528	0.0141662	0.0667951	0.0153692	0.037112	0.0119231
1.26	0.340396	0.0520854	0.0832251	0.0149308	0.0660433	0.0148872	0.0380801	0.0103877
1.26833	0.339049	0.0508294	0.0829584	0.0152984	0.0659792	0.015032	0.0386187	0.0102857
1.27667	0.340189	0.0477036	0.0827444	0.0154763	0.0673814	0.0167734	0.0378228	0.0101513
1.285	0.339396	0.0521202	0.0848674	0.0149579	0.0680201	0.0169638	0.0369385	0.00829006
1.29333	0.34223	0.0494299	0.0845923	0.0160266	0.0687245	0.0175104	0.0368464	0.00798763
1.30167	0.346396	0.0501779	0.0839483	0.015795	0.070812	0.0155962	0.0389985	0.00832008
1.31	0.345678	0.0505874	0.0861001	0.0154772	0.0718543	0.0159853	0.0375684	0.00880375
1.31833	0.351898	0.0511734	0.0856214	0.0159551	0.0712422	0.0153787	0.0364866	0.00820216
1.32667	0.353223	0.0497492	0.085512	0.0175383	0.0732547	0.019686	0.0340397	0.00858614
1.335	0.353925	0.0492003	0.0861909	0.0177754	0.0713554	0.0155736	0.0349785	0.00709401
1.34333	0.3519	0.0519265	0.0875489	0.016637	0.0707135	0.0147575	0.034796	0.00727812
1.35167	0.356999	0.0519919	0.0882896	0.0159276	0.0726086	0.0181757	0.0365916	0.00564392
1.36	0.355082	0.0500539	0.0886229	0.0160937	0.0703731	0.0161245	0.0350931	0.00642894
1.36833	0.355143	0.0500153	0.0893752	0.0152257	0.0703925	0.0157691	0.0361043	0.00521155
1.37667	0.352814	0.0522794	0.0876802	0.0171868	0.0706753	0.0188714	0.0341946	0.00977339
1.385	0.357327	0.0502006	0.0883652	0.0181824	0.0721751	0.0199733	0.0368363	0.00747455
1.39333	0.357402	0.0485065	0.0900113	0.0171277	0.0733238	0.0139063	0.0384488	0.00815352
1.40167	0.358342	0.0492902	0.0894979	0.0166514	0.07444	0.0147494	0.0394183	0.00905386
1.41	0.359689	0.0509737	0.0925028	0.0192355	0.0694878	0.017377	0.0384508	0.00939095
1.41833	0.361641	0.0511494	0.0913623	0.0204135	0.0738326	0.0134164	0.0404879	0.00793412
1.42667	0.362095	0.0535189	0.094199	0.0148711	0.0714714	0.0146855	0.0386923	0.00952967
1.435	0.36141	0.0547268	0.092012	0.0180027	0.0717368	0.0142943	0.0380832	0.00807688
1.44333	0.365043	0.0514948	0.0948108	0.017224	0.0708008	0.0129764	0.0388429	0.00812617
1.45167	0.366468	0.051696	0.0933283	0.0192461	0.0709103	0.0130838	0.0393241	0.0066319
1.46	0.370761	0.0527288	0.0950488	0.016958	0.0714406	0.0149315	0.03892	0.00787466
1.46833	0.371717	0.0541878	0.0942288	0.0199977	0.0715766	0.0151587	0.0391389	0.00835856
1.47667	0.371578	0.0543704	0.0965174	0.0182997	0.0733604	0.015661	0.0385483	0.00456417
1.485	0.375226	0.0600706	0.0933182	0.0207135	0.074304	0.0167976	0.037965	0.0049408
1.49333	0.375573	0.0594171	0.0941394	0.019668	0.074304	0.0167976	0.0373268	0.00757664
1.50167	0.371239	0.0514505	0.0948719	0.020598	0.0745928	0.0169464	0.0381727	0.00707636
1.51	0.373525	0.0499373	0.0949061	0.0209044	0.0780081	0.0170064	0.0375935	0.00755447
1.51833	0.376255	0.0512159	0.0955441	0.0197367	0.078199	0.0169762	0.0381303	0.00706002
1.52667	0.375312	0.0437853	0.0958169	0.0162553	0.0799046	0.0170933	0.0381542	0.00682269
1.535	0.373378	0.0464561	0.0978993	0.014092	0.0786049	0.0157513	0.0386524	0.00682075
1.54333	0.376018	0.0471427	0.0972794	0.015308	0.0781013	0.0171747	0.0387503	0.00587571
1.55167	0.381175	0.0446638	0.0960259	0.0165148	0.077099	0.0171711	0.0410783	0.00713786
1.56	0.381616	0.0445678	0.097388	0.0174464	0.0784563	0.0164607	0.0386906	0.00508357
1.56833	0.379449	0.0558023	0.0970685	0.0179022	0.0809179	0.0214431	0.0407084	0.00703991
1.57667	0.384397	0.0479474	0.0983645	0.016475	0.0793381	0.022163	0.0413046	0.00701548
1.585	0.380612	0.0554181	0.0980137	0.0168865	0.0808136	0.0217226	0.042696	0.00943244
1.59333	0.380597	0.0551913	0.098914	0.0175004	0.080674	0.0196269	0.0434599	0.00932862
1.60167	0.384285	0.0490051	0.0992164	0.0177399	0.0767065	0.0184377	0.0443157	0.0101761
1.61	0.384592	0.0509926	0.0983632	0.0188451	0.0766431	0.0176536	0.0435625	0.00940023
1.61833	0.385767	0.0514786	0.101237	0.0176504	0.0760476	0.0178989	0.0432992	0.00912722
1.62667	0.389625	0.0529559	0.10041	0.0186223	0.0743342	0.0179085	0.0424714	0.00837274
1.635	0.386012	0.0573238	0.100923	0.0163442	0.0728119	0.0173431	0.0424714	0.00837274
1.64333	0.386324	0.0566019	0.101837	0.0192984	0.0729776	0.0172949	0.0427993	0.00846174
1.65167	0.388304	0.0564724	0.103533	0.0238952	0.072793	0.0165187	0.0438631	0.0109473
1.66	0.391402	0.0592072	0.104183	0.0236916	0.0754285	0.0156025	0.0443224	0.0102727
1.66833	0.391638	0.0510324	0.102247	0.0219749	0.0758031	0.0156249	0.044034	0.0113368
1.67667	0.393129	0.0530979	0.103687	0.0213167	0.0747543	0.0145051	0.0441459	0.0109676
1.685	0.395117	0.0538704	0.10195	0.024171	0.0756875	0.0145616	0.0438554	0.0104763
1.69333	0.401617	0.0627195	0.103852	0.0223113	0.077444	0.0197197	0.0446362	0.00971145
1.70167	0.397671	0.0572732	0.105429	0.0205932	0.0769116	0.0179418	0.0455857	0.00922648
1.71	0.398099	0.0566559	0.105696	0.0213821	0.0790914	0.0187201	0.044531	0.00847793
1.71833	0.396528	0.0585293	0.106898	0.0223853	0.0792484	0.0180761	0.0439719	0.00872472
1.72667	0.399707	0.0588215	0.107661	0.0203463	0.0803049	0.0181914	0.0443771	0.00865795
1.735	0.401138	0.0555917	0.108844	0.0191791	0.0794615	0.016825	0.0453747	0.00956471
1.74333	0.405007	0.0547224	0.107525	0.0207169	0.079596	0.0173901	0.0431126	0.00847621
1.75167	0.404933	0.0567833	0.109543	0.0187925	0.0766782	0.0194013	0.043251	0.00857884
1.76	0.406008	0.0554369	0.107833	0.0203708	0.0789714	0.0187744	0.0438533	0.0089069
1.76833	0.404158	0.0523561	0.107526	0.0224522	0.0776603	0.0210959	0.0433336	0.00963464
1.77667	0.404987	0.0537657	0.107348	0.0236266	0.0769526	0.021078	0.0423182	0.00858042
1.785	0.406344	0.0543219	0.107317	0.024888	0.079435	0.0213011	0.0419229	0.00936952
1.79333	0.406136	0.0540934	0.107392	0.0217948	0.0801173	0.0189042	0.0413898	0.00893069
1.80167	0.408824	0.0508273	0.111526	0.0230517	0.0787285	0.0185782	0.0411844	0.00713402
1.81	0.409075	0.050467	0.11163	0.0229637	0.0804838	0.0186428	0.0420637	0.00849837
1.81833	0.408684	0.0454364	0.112423	0.023235	0.0808202	0.0189902	0.0434148	0.00798332
1.82667	0.409003	0.0448969	0.114688	0.0218693	0.0810078	0.018694	0.0445928	0.00843351
1.835	0.410248	0.0429887	0.112063	0.0246302	0.0818701	0.0182102	0.0447139	0.00841056
1.84333	0.411266	0.0434306	0.111537	0.0215779	0.0813166	0.0180786	0.0452852	0.00799547
1.85167	0.414044	0.0472593	0.111625	0.0227243	0.0810256	0.0167528	0.0452852	0.00799547
1.86	0.417333	0.0535929	0.112481	0.0219627	0.0776464	0.0178548	0.0452716	0.00814425
1.86833	0.416834	0.0536955	0.114981	0.0238031	0.0767659	0.0169138	0.0465308	0.00885049
1.87667	0.411032	0.0469235	0.115279	0.0248302	0.0756123	0.0158106	0.0464774	0.00882063
1.885	0.411786	0.0481983	0.114722	0.0247566	0.0781105	0.0196322	0.0472081	0.00677868
1.89333	0.411169	0.0439408	0.112672	0.0227003	0.0773889	0.0178584	0.0460803	0.00749324
1.90167	0.415867	0.0461717	0.11378	0.0220866	0.079064	0.0182597	0.0446712	0.00680934
1.91	0.415184	0.0464471	0.112943	0.0237933	0.0796663	0.0191384	0.0434818	0.00671751
1.91833	0.417203	0.0467477	0.112488	0.0244998	0.0800236	0.0191308	0.0456034	0.00686947
1.92667	0.417234	0.0470864	0.114348	0.0259269	0.080127	0.0188999	0.0444313	0.00893464
1.935	0.419282	0.0484143	0.116313	0.0236451	0.0815633	0.0183253	0.0441104	0.00850756
1.94333	0.427107	0.0512721	0.115614	0.0248455	0.0792279	0.0201002	0.0437059	0.00850216
1.95167	0.425614	0.0533851	0.116391	0.0242235	0.077934	0.0166435	0.0465654	0.00796476
1.96	0.426567	0.0507721	0.117835	0.0233156	0.0804452	0.021814	0.0473878	0.00975719
1.96833	0.429298	0.0472266	0.116336	0.0266043	0.0796579	0.0217844	0.0476524	0.00961191
1.97667	0.43121	0.0495114	0.120294	0.0246038	0.0799059	0.0225523	0.047905	0.00940619
1.985	0.430555	0.0519914	0.119416	0.0240365	0.0808044	0.0207758	0.0480723	0.00924949
1.99333	0.429965	0.0541807	0.120193	0.025002	0.0808784	0.0205173	0.0474892	0.00767139
2.00167	0.430304	0.0547445	0.120736	0.0245078	0.0814229	0.0205346	0.0480894	0.00852487
2.01	0.433352	0.0521005	0.121365	0.0250824	0.0804709	0.0186042	0.0465323	0.00903012
2.01833	0.433079	0.0538162	0.120421	0.0237603	0.082258	0.0195869	0.047829	0.00820766
2.02667	0.432043	0.0505324	0.120732	0.0250203	0.0825515	0.0192916	0.0468166	0.0101507
2.035	0.431523	0.0476472	0.121312	0.0238287	0.0827553	0.0199756	0.0473143	0.00830365
2.04333	0.431727	0.0468584	0.120239	0.0253531	0.0838202	0.0189212	0.0450852	0.0101207
2.05167	0.430428	0.0471583	0.119883	0.0246129	0.0843594	0.0193705	0.047137	0.00741647
2.06	0.435346	0.0419154	0.120921	0.0252817	0.08566	0.020184	0.0455759	0.00740537
2.06833	0.440653	0.0475896	0.123849	0.0236351	0.0853477	0.0205662	0.0452054	0.0056434
2.07667	0.442918	0.0487324	0.122939	0.0270581	0.085578	0.0232888	0.0449002	0.00626507
2.085	0.442301	0.0491391	0.123088	0.0279459	0.0845375	0.0217674	0.0462124	0.00589134
2.09333	0.442301	0.0491391	0.12227	0.0291068	0.0844956	0.0227521	0.0470499	0.00952202
2.10167	0.44153	0.0464118	0.125115	0.0269039	0.0814794	0.0181653	0.0478408	0.00725887
2.11	0.438133	0.0398027	0.125474	0.0267708	0.0816647	0.017791	0.0460079	0.00808224
2.11833	0.436361	0.0445488	0.125442	0.0262817	0.0820546	0.0166747	0.045988	0.00805394
2.12667	0.443596	0.0499348	0.128485	0.0247858	0.0818761	0.0171067	0.0458701	0.00779482
2.135	0.443718	0.0504862	0.126344	0.0275436	0.0825185	0.0168442	0.045324	0.00736754
2.14333	0.448735	0.0496009	0.126057	0.0285182	0.0837845	0.018086	0.0447626	0.00802135
2.15167	0.445089	0.0497728	0.12751	0.027112	0.0855457	0.0171753	0.044505	0.00694756
2.16	0.447571	0.0450184	0.128202	0.0253804	0.0823681	0.0143982	0.0438313	0.00553022
2.16833	0.448036	0.0443758	0.128725	0.0255018	0.0827239	0.0151086	0.044695	0.00695588
2.17667	0.44948	0.0443988	0.126006	0.0260695	0.0860098	0.018375	0.0455508	0.00765178
2.185	0.447562	0.0453012	0.126771	0.0247949	0.0863663	0.017614	0.046016	0.00757982
2.19333	0.447598	0.0472007	0.125961	0.0270251	0.0861029	0.0191501	0.0481431	0.00729769
2.20167	0.449496	0.0484644	0.128401	0.0248399	0.0880851	0.0181178	0.0478367	0.00921524
2.21	0.448534	0.0515983	0.126731	0.0248459	0.0886234	0.0200103	0.0500162	0.00890592
2.21833	0.444012	0.0553791	0.126986	0.0263069	0.0863099	0.0169779	0.0499936	0.00712289
2.22667	0.445394	0.0524554	0.128471	0.0259677	0.0842005	0.0169808	0.0491167	0.00985527
2.235	0.448023	0.0534238	0.126642	0.0259511	0.083387	0.0141077	0.0483329	0.0109966
2.24333	0.445782	0.048243	0.126817	0.0280153	0.0838686	0.01788	0.0489129	0.00961644
2.25167	0.44819	0.0510486	0.129214	0.028872	0.0844588	0.0169032	0.0484587	0.00926551
2.26	0.449368	0.0500402	0.128421	0.0262161	0.0849638	0.0173351	0.0474682	0.00978474
2.26833	0.453631	0.0552713	0.129555	0.0246796	0.0860346	0.0184957	0.0462455	0.0100553
2.27667	0.45306	0.0441686	0.12968	0.025754	0.0896605	0.0211109	0.0474819	0.00907919
2.285	0.45346	0.0552904	0.130177	0.0262986	0.0835676	0.013566	0.048617	0.00903847
2.29333	0.452223	0.0532537	0.129843	0.0242565	0.0851728	0.0134593	0.0475637	0.00792494
2.30167	0.454362	0.0492815	0.12852	0.0246915	0.083426	0.0140002	0.0466597	0.00732037
2.31	0.455675	0.048969	0.129728	0.0237659	0.0827854	0.0141406	0.0496361	0.00823761
2.31833	0.454395	0.0481111	0.129177	0.0236388	0.0826166	0.0160715	0.0498246	0.00823959
2.32667	0.456133	0.0445279	0.132373	0.0248773	0.0861457	0.0199943	0.0483133	0.00771762
2.335	0.458471	0.0462911	0.131591	0.0255918	0.0845771	0.0182415	0.0511559	0.00894936
2.34333	0.463204	0.0514345	0.132562	0.0275564	0.0838054	0.0181066	0.0510517	0.00883353
2.35167	0.464706	0.0535879	0.132655	0.028285	0.0847236	0.0176057	0.0449919	0.00672818
2.36	0.465601	0.05456	0.133414	0.0267455	0.0859044	0.0166804	0.0446933	0.00657451
2.36833	0.464348	0.0585554	0.133598	0.028386	0.0877223	0.0190628	0.044508	0.00681946
2.37667	0.461029	0.0538579	0.135031	0.0282333	0.0895799	0.0176997	0.0444333	0.00802027
2.385	0.465322	0.0510491	0.136288	0.0322664	0.0892474	0.0183853	0.0453496	0.00736988
2.39333	0.468944	0.0478445	0.137483	0.0314812	0.0898073	0.0180351	0.0487193	0.00774484
2.40167	0.470151	0.04491	0.135661	0.0338886	0.0910482	0.0172511	0.0486551	0.00768599
2.41	0.472477	0.045585	0.137555	0.0319647	0.089922	0.0173627	0.0487994	0.00803735
2.41833	0.470947	0.0417168	0.137433	0.0287669	0.0911898	0.0196456	0.0494542	0.0083736
2.42667	0.469856	0.0467757	0.137384	0.0268586	0.0917655	0.0192055	0.0498924	0.00909584
2.435	0.474476	0.0554363	0.136732	0.027003	0.0908051	0.018397	0.0534063	0.0101326
2.44333	0.476883	0.0544175	0.136006	0.0264502	0.0890179	0.0196302	0.0529131	0.00935955
2.45167	0.476694	0.0534648	0.13682	0.0257986	0.089141	0.0197931	0.0529166	0.00870326
2.46	0.473873	0.0522042	0.137672	0.0268453	0.0881099	0.0146708	0.0528201	0.00785047
2.46833	0.472163	0.0525755	0.139864	0.0242152	0.0881119	0.0148886	0.0513286	0.0112202
2.47667	0.470197	0.0490972	0.139263	0.0264125	0.088025	0.0146469	0.0526128	0.012905
2.485	0.472072	0.0464754	0.140081	0.0279581	0.0888516	0.0141853	0.0575361	0.0149438
2.49333	0.473274	0.0445779	0.142372	0.0268238	0.0899148	0.0146223	0.0537764	0.0133705
2.50167	0.473401	0.0443151	0.140127	0.028236	0.0909752	0.0176401	0.0544722	0.0115121
2.51	0.480983	0.0451155	0.140808	0.0278404	0.0916773	0.0191917	0.0540495	0.0112864
2.51833	0.479849	0.0443587	0.140923	0.0274876	0.0923346	0.0194321	0.0518171	0.00684981
2.52667	0.477237	0.0439667	0.142231	0.0257407	0.0895319	0.0232799	0.050938	0.00501664
2.535	0.476524	0.0463014	0.139188	0.0298378	0.0916534	0.0230636	0.0509566	0.00523821
2.54333	0.475235	0.0509558	0.139596	0.0280267	0.0983016	0.0217664	0.0533107	0.00665925
2.55167	0.475999	0.0507964	0.138942	0.0235993	0.0965731	0.0207505	0.0527659	0.00735544
2.56	0.480099	0.0557589	0.141652	0.0259465	0.0922038	0.017551	0.0513988	0.0119267
2.56833	0.479433	0.0517628	0.141346	0.0246511	0.0926616	0.0180577	0.050578	0.0104606
2.57667	0.484538	0.0502885	0.141351	0.0246446	0.0907905	0.0189564	0.0485699	0.00790191
2.585	0.475223	0.0513577	0.140955	0.0268848	0.0903111	0.0190811	0.0485753	0.00791451
2.59333	0.478002	0.0510369	0.139524	0.0286234	0.0903013	0.0178195	0.0497006	0.00831642
2.60167	0.481866	0.0456168	0.139853	0.0263887	0.0898738	0.0164968	0.0508045	0.00493652
2.61	0.482526	0.0493243	0.14426	0.023959	0.0896136	0.0161075	0.051486	0.00570168
2.61833	0.483255	0.0483517	0.142855	0.0242874	0.0893835	0.0171375	0.0520823	0.00757048
2.62667	0.484035	0.0477234	0.144173	0.0235781	0.0892559	0.0174788	0.0504161	0.00839096
2.635	0.481833	0.0456559	0.143936	0.027087	0.0895848	0.0177352	0.0505397	0.0080112
2.64333	0.479935	0.0453013	0.146508	0.0302345	0.0912736	0.0178778	0.0504429	0.008057
2.65167	0.480561	0.044438	0.145707	0.0282991	0.0904424	0.0205735	0.0519634	0.007148
2.66	0.48217	0.0440032	0.145432	0.0287089	0.0910943	0.0209631	0.0521876	0.00633146
2.66833	0.48329	0.0432161	0.145462	0.0300319	0.0896481	0.0197295	0.0514013	0.00697783
2.67667	0.488528	0.0493062	0.148208	0.0266476	0.0931478	0.0227389	0.0514348	0.0070501
2.685	0.491301	0.0482948	0.146838	0.0257359	0.0915412	0.0203492	0.0516197	0.00717303
2.69333	0.490677	0.0520487	0.147074	0.0257065	0.0933269	0.0191543	0.0512298	0.00678888
2.70167	0.489411	0.0485367	0.147023	0.0258233	0.0945514	0.0141095	0.0511062	0.00764443
2.71	0.488859	0.0505195	0.145992	0.0286831	0.0949306	0.0148059	0.0508718	0.00729229
2.71833	0.487433	0.050906	0.146889	0.0274978	0.0949306	0.0148059	0.05095	0.00499371
2.72667	0.487524	0.0475453	0.146919	0.0283033	0.0949807	0.0139751	0.0504703	0.00569153
2.735	0.490352	0.0502866	0.145946	0.0279747	0.0961339	0.0139767	0.0500322	0.00575886
2.74333	0.487246	0.0453385	0.1464	0.0278581	0.0935682	0.0180844	0.0523539	0.0033833
2.75167	0.491943	0.0405969	0.148301	0.0268641	0.0935987	0.0213593	0.0546165	0.0082376
2.76	0.496971	0.0450849	0.148313	0.0274046	0.0932683	0.0183595	0.0543647	0.0098063
2.76833	0.495577	0.0473312	0.149777	0.0263903	0.0930849	0.0202746	0.0526644	0.00684617
2.77667	0.4995	0.0490649	0.148464	0.0282787	0.0942621	0.0186177	0.0533932	0.00434174
2.785	0.498229	0.0504555	0.148801	0.0269838	0.0934166	0.0194058	0.0549011	0.00665111
2.79333	0.495619	0.0453436	0.150285	0.0249997	0.0942852	0.0184892	0.0547009	0.00485165
2.80167	0.491233	0.0438101	0.149684	0.0230442	0.0931957	0.016302	0.0542701	0.00678977
2.81	0.493387	0.0413108	0.151253	0.0245046	0.0919987	0.0197295	0.0539575	0.00732888
2.81833	0.494195	0.0406206	0.148537	0.0271541	0.0929022	0.0167414	0.0509118	0.00857942
2.82667	0.494329	0.0404715	0.151301	0.024166	0.0954814	0.0196761	0.0498163	0.00799585
2.835	0.501121	0.0368147	0.149011	0.0268605	0.0960652	0.023423	0.0523789	0.0102923
2.84333	0.505149	0.0383168	0.149699	0.0284882	0.0954071	0.02341	0.0516138	0.00986112
2.85167	0.505523	0.0403641	0.149849	0.0288905	0.0951556	0.0197401	0.0523476	0.00926282
2.86	0.503977	0.051003	0.15164	0.0281156	0.0948999	0.0193961	0.0530916	0.00881679
2.86833	0.507629	0.0494385	0.15251	0.0268826	0.0940753	0.018894	0.0537956	0.00969207
2.87667	0.507004	0.0502673	0.152958	0.0274331	0.0959773	0.0190437	0.0542259	0.00605027
2.885	0.503191	0.0528037	0.152658	0.0259674	0.095658	0.0183723	0.0545512	0.00728873
2.89333	0.502481	0.0508887	0.154746	0.0255307	0.0983319	0.0232742	0.0559954	0.00569407
2.90167	0.502313	0.0483825	0.153081	0.0289659	0.0986971	0.0227649	0.053822	0.00647839
2.91	0.503368	0.0447354	0.154484	0.0307765	0.0989955	0.0221763	0.0535101	0.00613491
2.91833	0.503884	0.0490652	0.155864	0.0314756	0.100135	0.021525	0.052916	0.00572498
2.92667	0.50584	0.0477401	0.157684	0.0309227	0.101476	0.0197428	0.0561526	0.00838315
2.935	0.505149	0.046488	0.157754	0.0308224	0.100437	0.020107	0.0567054	0.00895729
2.94333	0.510198	0.0518665	0.157289	0.0272826	0.100437	0.020107	0.0580574	0.00833354
2.95167	0.513363	0.0497175	0.155736	0.0267785	0.100809	0.0189573	0.0597613	0.00755533
2.96	0.513175	0.0430196	0.155851	0.0260957	0.0967237	0.0160169	0.059511	0.00733828
2.96833	0.510905	0.0434123	0.153873	0.0253548	0.0970919	0.0165672	0.0580072	0.00798163
2.97667	0.50997	0.0427382	0.15387	0.0257699	0.0975027	0.0156056	0.0566353	0.00882389
2.985	0.50752	0.0448539	0.154493	0.0264007	0.0978027	0.0169416	0.0571125	0.00707059
2.99333	0.505586	0.0442397	0.157517	0.0233362	0.0979844	0.0184567	0.0564804	0.00659063
3.00167	0.504254	0.0442265	0.15467	0.0276368	0.0970941	0.0181516	0.0569806	0.006261
3.01	0.508802	0.0491676	0.157142	0.0244165	0.0956093	0.0194436	0.0574131	0.00681286
3.01833	0.505787	0.0439967	0.15683	0.0248897	0.096265	0.0204372	0.0569225	0.00489102
3.02667	0.507593	0.04158	0.157403	0.0262856	0.0963834	0.0172206	0.0561415	0.00861328
3.035	0.509419	0.0436072	0.156846	0.0253406	0.0991597	0.0207205	0.0531004	0.00807377
3.04333	0.512241	0.0443744	0.157666	0.0265997	0.0975865	0.0186992	0.0529815	0.0111372
3.05167	0.514613	0.0474368	0.15942	0.0274058	0.0979371	0.0176335	0.0543025	0.0100878
3.06	0.514451	0.0470995	0.158585	0.0261565	0.0989352	0.0196102	0.0548398	0.0135578
3.06833	0.514999	0.0461501	0.159454	0.0248662	0.0985431	0.0199098	0.0556139	0.0125924
3.07667	0.514146	0.0471748	0.159656	0.0245648	0.0976475	0.0212785	0.0568961	0.0106443
3.085	0.508693	0.0434863	0.16085	0.0257243	0.0990998	0.022657	0.0564472	0.00958206
3.09333	0.512716	0.0406568	0.162158	0.0269853	0.0978539	0.0173788	0.0563031	0.00854503
3.10167	0.516456	0.0434593	0.159993	0.0262323	0.0972365	0.0146046	0.055452	0.00675455
3.11	0.515518	0.0449445	0.161782	0.0274004	0.100436	0.019346	0.0559197	0.00646999
3.11833	0.516299	0.0405634	0.162544	0.0269217	0.100532	0.0167363	0.0574602	0.00745802
3.12667	0.522754	0.0434678	0.162303	0.0264037	0.100721	0.017474	0.0594136	0.00893653
3.135	0.521589	0.0398051	0.161558	0.0271377	0.0998636	0.0193112	0.059528	0.00907579
3.14333	0.521775	0.0391212	0.161999	0.0270557	0.10049	0.0206132	0.0602516	0.00865317
3.15167	0.51917	0.0407676	0.162481	0.0257644	0.0986143	0.0213972	0.0605894	0.00775829
3.16	0.520131	0.041526	0.163073	0.0255889	0.0959214	0.0177738	0.0589958	0.00723655
3.16833	0.520012	0.0434182	0.16514	0.0236894	0.0957379	0.0171966	0.0595023	0.00514926
3.17667	0.517202	0.0484167	0.164137	0.0248192	0.0959988	0.0169951	0.0610744	0.00631891
3.185	0.518138	0.0440507	0.163478	0.0267297	0.0984492	0.0192096	0.0597412	0.00557231
3.19333	0.517898	0.0422915	0.164699	0.0257961	0.0996905	0.0191376	0.0609371	0.00533814
3.20167	0.514933	0.0434949	0.164824	0.0317541	0.102088	0.0186679	0.0612212	0.00381202
3.21	0.516282	0.0356356	0.165812	0.0297259	0.101871	0.0193326	0.0586939	0.00343297
3.21833	0.518714	0.0333286	0.166596	0.0298939	0.101368	0.0174839	0.0581722	0.00382862
3.22667	0.522589	0.0397641	0.164999	0.0344468	0.101228	0.0160925	0.0566356	0.0045168
3.235	0.52562	0.044756	0.166226	0.0330332	0.102208	0.0169647	0.0577262	0.00314604
3.24333	0.523767	0.0455317	0.165377	0.0306917	0.102012	0.0170202	0.0571483	0.00320726
3.25167	0.524852	0.0396339	0.166098	0.0299795	0.101694	0.0160687	0.0574272	0.00299716
3.26	0.520145	0.0480574	0.166164	0.0287956	0.101169	0.018384	0.0605328	0.00155816
3.26833	0.518825	0.047705	0.166603	0.0291512	0.0997229	0.0172199	0.0600835	0.00346934
3.27667	0.525911	0.0478114	0.167385	0.0295159	0.0987986	0.0150515	0.0599971	0.00569526
3.285	0.527283	0.0462544	0.167679	0.0300296	0.0991286	0.0150466	0.0611856	0.00680664
3.29333	0.531812	0.046915	0.167618	0.0310459	0.0989974	0.0148232	0.0608855	0.00598033
3.30167	0.527813	0.0465382	0.168655	0.030721	0.0991518	0.0146887	0.0600087	0.00816334
3.31	0.530453	0.0441569	0.171544	0.0285148	0.0981214	0.0152805	0.0585939	0.00978617
3.31833	0.530047	0.0473257	0.16992	0.0300872	0.103888	0.01654	0.0608022	0.00821898
3.32667	0.529783	0.0476644	0.172184	0.0300064	0.100754	0.0183385	0.0606617	0.00669165
3.335	0.530964	0.0424928	0.173559	0.0287483	0.103087	0.0188683	0.0604743	0.00693184
3.34333	0.530379	0.0399601	0.171998	0.0312377	0.101847	0.0174192	0.0612912	0.00582463
3.35167	0.530842	0.0433931	0.172449	0.029405	0.103111	0.0171839	0.0628068	0.00465106
3.36	0.533604	0.03863	0.172546	0.0294367	0.100184	0.0161603	0.0642405	0.00379544
3.36833	0.536203	0.0438817	0.171403	0.0326271	0.101271	0.0163721	0.0626082	0.00556731
3.37667	0.535197	0.0478961	0.173085	0.0302353	0.100168	0.0170617	0.0634397	0.00428873
3.385	0.535785	0.0462352	0.173188	0.0293863	0.0995335	0.0172104	0.0626753	0.00319036
3.39333	0.537092	0.0452093	0.172446	0.032581	0.100014	0.0187203	0.0576023	0.00285073
3.40167	0.537148	0.0453892	0.174224	0.0309458	0.102929	0.0223868	0.0585157	0.00304032
3.41	0.541245	0.0409227	0.172741	0.0313415	0.103264	0.0209391	0.059395	0.00418696
3.41833	0.543746	0.0397713	0.174182	0.0318235	0.102676	0.017804	0.0601181	0.00706004
3.42667	0.540537	0.0362904	0.172877	0.0336201	0.103623	0.017824	0.0605209	0.00606998
3.435	0.538454	0.0383292	0.173403	0.0297903	0.102998	0.0186597	0.0607885	0.00596397
3.44333	0.54337	0.0445715	0.172166	0.030673	0.102949	0.0187363	0.0633746	0.00363132
3.45167	0.535662	0.0456721	0.174637	0.0307575	0.105898	0.0219127	0.0625808	0.00365183
3.46	0.535179	0.046143	0.172795	0.0306626	0.105717	0.0202616	0.0624863	0.00297981
3.46833	0.536783	0.0464079	0.176946	0.030661	0.106292	0.0213334	0.0628621	0.00490228
3.47667	0.541235	0.0473776	0.176303	0.0338711	0.107494	0.019997	0.0646595	0.00617598
3.485	0.543729	0.0474696	0.174664	0.034094	0.106872	0.0189916	0.064535	0.00632474
3.49333	0.545761	0.0455484	0.173311	0.0332492	0.105967	0.0182299	0.0633747	0.00606727
3.50167	0.545705	0.0454382	0.175307	0.0322314	0.105159	0.0164518	0.0634975	0.00659886
3.51	0.548004	0.0457244	0.174552	0.0330889	0.105631	0.0162123	0.0615006	0.00688015
3.51833	0.546923	0.0397715	0.175028	0.0306074	0.103947	0.0156259	0.0597966	0.00543779
3.52667	0.546689	0.038656	0.177498	0.0318196	0.105067	0.0172522	0.0588863	0.00582379
3.535	0.545878	0.041716	0.178209	0.0305699	0.104124	0.0181983	0.0598278	0.00610854
3.54333	0.546553	0.0407402	0.178375	0.0309809	0.103785	0.0171963	0.0616211	0.00711791
3.55167	0.543156	0.0407971	0.178583	0.0307155	0.1032	0.0176039	0.0624104	0.00831452
3.56	0.544957	0.0441457	0.178212	0.0320162	0.105459	0.0195712	0.0623744	0.00824304
3.56833	0.540457	0.0439383	0.177872	0.0330189	0.105299	0.0185587	0.0626138	0.00813564
3.57667	0.541739	0.0425947	0.17886	0.0337529	0.105147	0.0186343	0.0617694	0.00687636
3.585	0.542256	0.0412437	0.181388	0.0342963	0.104497	0.018887	0.0608159	0.00601073
3.59333	0.543126	0.0416526	0.182696	0.0347884	0.102597	0.0183473	0.0606008	0.0070179
3.60167	0.54357	0.0389562	0.183212	0.0329761	0.103703	0.0183176	0.0586996	0.00640884
3.61	0.544273	0.03712	0.182631	0.0350753	0.103947	0.0183765	0.0613099	0.00619246
3.61833	0.551761	0.0470403	0.183601	0.0344511	0.104955	0.0191672	0.0618884	0.00881482
3.62667	0.552679	0.0497602	0.18335	0.0316077	0.103959	0.0175448	0.062101	0.0100346
3.635	0.550438	0.0486222	0.180623	0.0327304	0.105548	0.0179707	0.062505	0.00933355
3.64333	0.551108	0.0497414	0.183704	0.0312	0.106664	0.0187493	0.0635464	0.00727486
3.65167	0.556081	0.0461297	0.182917	0.0298265	0.106326	0.0182729	0.0632765	0.00688041
3.66	0.556809	0.0454307	0.18017	0.0301381	0.107178	0.0180862	0.0634523	0.00510516
3.66833	0.550482	0.0327439	0.181387	0.031712	0.106375	0.0193277	0.0642325	0.00681405
3.67667	0.551174	0.0334587	0.179512	0.0324912	0.106266	0.0180861	0.0626049	0.00437199
3.685	0.549788	0.0399947	0.181927	0.0308081	0.104869	0.0165127	0.0623261	0.00348031
3.69333	0.551449	0.0426476	0.181815	0.0327732	0.105018	0.0162674	0.0628944	0.00450474
3.70167	0.554174	0.0472415	0.18372	0.0324958	0.105001	0.016295	0.0637377	0.00523434
3.71	0.556694	0.0458881	0.18435	0.0324735	0.107248	0.0187978	0.0642609	0.00533835
3.71833	0.557932	0.0483288	0.185083	0.0317223	0.107248	0.0187978	0.0646966	0.0056655
3.72667	0.558059	0.0481501	0.184983	0.0318413	0.108045	0.0204902	0.0649376	0.00587611
3.735	0.554857	0.0429486	0.185948	0.0311612	0.107636	0.0256808	0.0639868	0.0071628
3.74333	0.551889	0.0423492	0.185502	0.0316799	0.107098	0.0214752	0.0668565	0.00630602
3.75167	0.553233	0.0478271	0.183914	0.0302132	0.107724	0.0224842	0.0659742	0.00768198
3.76	0.551893	0.0421632	0.183255	0.0302202	0.107137	0.024062	0.0653908	0.00650549
3.76833	0.557202	0.0339765	0.183611	0.0319407	0.107897	0.023482	0.0632978	0.00782132
3.77667	0.557858	0.0332485	0.184137	0.0312776	0.108277	0.0207494	0.0631874	0.0039072
3.785	0.556653	0.0346369	0.187191	0.0349382	0.107981	0.0205315	0.061387	0.00522339
3.79333	0.558525	0.0321035	0.186718	0.0355227	0.105589	0.0197398	0.0610617	0.00386529
3.80167	0.554433	0.0352483	0.186814	0.0338158	0.106155	0.0196762	0.0620072	0.00373276
3.81	0.558534	0.0418461	0.185202	0.0330731	0.105299	0.017766	0.0628907	0.00242216
3.81833	0.55757	0.0407922	0.184574	0.030786	0.107731	0.0184148	0.066329	0.00214417
3.82667	0.55685	0.0407738	0.185569	0.0295912	0.107797	0.0185155	0.0649054	0.00484468
3.835	0.555548	0.0393603	0.188003	0.0280897	0.108464	0.018433	0.0650199	0.00644102
3.84333	0.554307	0.0327237	0.186185	0.0296377	0.109481	0.0205979	0.0653767	0.00805386
3.85167	0.552219	0.0299176	0.185404	0.0310031	0.108554	0.018707	0.0639666	0.00805697
3.86	0.556368	0.0334013	0.185745	0.0335525	0.109201	0.0194734	0.0663696	0.0101923
3.86833	0.556472	0.0334106	0.186753	0.0340731	0.109047	0.0207072	0.065895	0.0119652
3.87667	0.560291	0.0401166	0.187187	0.0328677	0.109787	0.0206833	0.0631904	0.00948998
3.885	0.558974	0.0421172	0.187354	0.0328994	0.110682	0.0184	0.0630043	0.00883476
3.89333	0.562102	0.0412013	0.19062	0.033524	0.11108	0.0162438	0.0643186	0.00773988
3.90167	0.565732	0.0446384	0.19283	0.0346564	0.111662	0.0168741	0.0647682	0.00788106
3.91	0.569024	0.0417953	0.190609	0.0318009	0.111107	0.0172591	0.0654971	0.00569599
3.91833	0.569464	0.0435695	0.189006	0.0367433	0.109551	0.0178654	0.0641634	0.00839299
3.92667	0.573742	0.0449556	0.190402	0.0356158	0.109672	0.0176545	0.0652061	0.00921496
3.935	0.574231	0.0460558	0.191983	0.0331008	0.110624	0.0190427	0.0649693	0.00944112
3.94333	0.568124	0.0452226	0.191499	0.0351503	0.109576	0.0169537	0.0647036	0.00966841
3.95167	0.567761	0.0494147	0.196079	0.0326925	0.109845	0.0169351	0.0648806	0.00942513
3.96	0.572441	0.0461911	0.194326	0.034933	0.111479	0.0188485	0.06694	0.00747883
3.96833	0.570205	0.0428196	0.194279	0.0324841	0.111887	0.0211437	0.0662221	0.00696213
3.97667	0.569271	0.0438838	0.195981	0.0335153	0.111571	0.0210611	0.0664904	0.00603021
3.985	0.56681	0.0429376	0.197437	0.0292577	0.111411	0.0210794	0.0672721	0.00583195
3.99333	0.565447	0.0356307	0.194862	0.0320913	0.111902	0.0194613	0.0686018	0.00707347
4.00167	0.561246	0.0390419	0.197527	0.0348484	0.114783	0.0215368	0.0687946	0.00809466
4.01	0.561678	0.0361672	0.1965	0.0343418	0.114785	0.021545	0.0685103	0.0101756
4.01833	0.564333	0.0354533	0.193586	0.0353668	0.114535	0.0225437	0.0689879	0.0106483
4.02667	0.564176	0.0432962	0.192498	0.0366547	0.114858	0.0198	0.0670568	0.00922427
4.035	0.57114	0.0536023	0.192008	0.0371567	0.113938	0.0196614	0.0661794	0.0091646
4.04333	0.576021	0.0520334	0.193463	0.0366736	0.111426	0.0165584	0.0661271	0.00994562
4.05167	0.57658	0.0534464	0.192306	0.0381014	0.109446	0.0135148	0.0677824	0.0076733
4.06	0.574918	0.0526112	0.197755	0.0371203	0.109184	0.0166698	0.0653753	0.00964213
4.06833	0.572803	0.0490472	0.196189	0.0346076	0.109103	0.0165456	0.0654492	0.00973349
4.07667	0.57039	0.0450886	0.197319	0.0385709	0.110357	0.0142395	0.0656335	0.00801144
4.085	0.569726	0.0440332	0.197579	0.0384428	0.109449	0.0152778	0.0665023	0.00673603
4.09333	0.566437	0.0385957	0.196977	0.0390848	0.110453	0.017533	0.0668118	0.00630608
4.10167	0.570585	0.0430565	0.19781	0.0340541	0.112017	0.0160659	0.0653616	0.0050925
4.11	0.568144	0.0392679	0.20044	0.0321718	0.113117	0.0178316	0.0658028	0.00532296
4.11833	0.574985	0.0447665	0.19747	0.0321922	0.114026	0.0181506	0.066267	0.00453025
4.12667	0.574454	0.0378565	0.197405	0.0322224	0.115553	0.0204278	0.0679157	0.00516867
4.135	0.576982	0.0434844	0.197822	0.0320479	0.114417	0.0188798	0.0669618	0.00488418
4.14333	0.575127	0.0413304	0.197149	0.0346429	0.113472	0.0218915	0.0683718	0.00562814
4.15167	0.574809	0.0412597	0.197847	0.0335204	0.117631	0.0262675	0.0659911	0.00713625
4.16	0.574571	0.0417811	0.196336	0.0371233	0.117197	0.0255938	0.0682179	0.00726273
4.16833	0.576675	0.044266	0.196281	0.0352388	0.114582	0.0204263	0.0673856	0.00646092
4.17667	0.578655	0.0419681	0.200581	0.0341662	0.114264	0.0220992	0.06768	0.00489271
4.185	0.581233	0.0395593	0.200201	0.0335538	0.115035	0.0215455	0.0676549	0.00430079
4.19333	0.578738	0.0408893	0.201148	0.0361088	0.112681	0.0189391	0.0682178	0.00387601
4.20167	0.578106	0.0366839	0.200857	0.0339489	0.112064	0.0184173	0.0688243	0.00423665
4.21	0.579166	0.0353906	0.200327	0.0370094	0.112573	0.019812	0.0688018	0.00506224
4.21833	0.582627	0.0393388	0.202146	0.0365436	0.116403	0.0215755	0.0691772	0.00440919
4.22667	0.57938	0.0363475	0.202783	0.0354202	0.112545	0.0183653	0.0690777	0.00462138
4.235	0.577613	0.039758	0.202501	0.0351657	0.112578	0.0189225	0.0682343	0.00526591
4.24333	0.580781	0.0486999	0.204328	0.0323449	0.111903	0.0184212	0.0682322	0.00459298
4.25167	0.58196	0.0372346	0.201812	0.0345029	0.111561	0.0159165	0.0681594	0.00450927
4.26	0.579036	0.03537	0.199623	0.0349702	0.111945	0.0164063	0.06853	0.00605484
4.26833	0.580062	0.0351464	0.200272	0.035824	0.11095	0.0170008	0.0685214	0.00594455
4.27667	0.581971	0.034039	0.202886	0.0349242	0.110287	0.0168343	0.0691445	0.00650621
4.285	0.582558	0.0318577	0.203711	0.0356216	0.111537	0.018768	0.0705874	0.0047874
4.29333	0.584899	0.0359942	0.201625	0.0377092	0.114905	0.02335	0.0706803	0.00666976
4.30167	0.585675	0.0354816	0.201716	0.0386682	0.114741	0.0243941	0.0719962	0.00840872
4.31	0.584918	0.0353449	0.202619	0.0361795	0.113425	0.0188934	0.0715804	0.00837593
4.31833	0.580005	0.0378036	0.205832	0.034503	0.114316	0.0196141	0.0722083	0.00878003
4.32667	0.580189	0.0356634	0.206389	0.0381081	0.113642	0.0185416	0.0712456	0.00951307
4.335	0.58084	0.0388319	0.205257	0.0352177	0.114964	0.0180987	0.0697384	0.00803519
4.34333	0.582653	0.039384	0.20768	0.0381619	0.115514	0.0155138	0.0681207	0.00698801
4.35167	0.584588	0.0385725	0.20853	0.0381289	0.115261	0.0181542	0.0680833	0.00876908
4.36	0.583988	0.0396427	0.207655	0.0397684	0.117354	0.0205435	0.0663433	0.00735324
4.36833	0.587913	0.0354451	0.208575	0.0348763	0.116025	0.0183198	0.0660531	0.00776149
4.37667	0.583685	0.0411599	0.209653	0.0336661	0.114809	0.0181844	0.0680925	0.00839009
4.385	0.581672	0.0408974	0.208345	0.0347749	0.114512	0.0178682	0.0694597	0.00805267
4.39333	0.584554	0.0378823	0.207714	0.0344305	0.115371	0.017368	0.0698136	0.00701716
4.40167	0.586584	0.0362043	0.207428	0.0363146	0.113516	0.019007	0.0691198	0.00758779
4.41	0.584713	0.0408292	0.208992	0.0381197	0.114115	0.0185996	0.0677316	0.00737631
4.41833	0.584602	0.0346725	0.207701	0.0389813	0.113887	0.0188723	0.0673212	0.00723622
4.42667	0.583477	0.0374407	0.207766	0.0393055	0.115675	0.0208353	0.0677878	0.0052379
4.435	0.584514	0.0389954	0.207892	0.0387777	0.115215	0.0212393	0.0674379	0.0057776
4.44333	0.584991	0.0384731	0.206762	0.0399544	0.115672	0.020791	0.0671341	0.00521986
4.45167	0.586768	0.0361663	0.209137	0.0363462	0.116283	0.0200095	0.068054	0.00425041
4.46	0.589256	0.0330947	0.212952	0.0354641	0.116089	0.021256	0.0690141	0.0070392
4.46833	0.589299	0.0331585	0.212105	0.037661	0.116122	0.019418	0.0677558	0.00584578
4.47667	0.58953	0.0390736	0.210136	0.0379989	0.114153	0.0180236	0.0696233	0.00739279
4.485	0.590967	0.0437703	0.209601	0.0382697	0.11465	0.016972	0.0700949	0.00802232
4.49333	0.590565	0.0422304	0.207086	0.0388477	0.114752	0.0171829	0.0710594	0.00784323
4.50167	0.592023	0.0435392	0.206382	0.0381993	0.116834	0.0171359	0.0706632	0.0070979
4.51	0.598145	0.041395	0.209857	0.0342617	0.115927	0.0188883	0.0698263	0.00928372
4.51833	0.596554	0.0381785	0.207631	0.0385989	0.118457	0.0174168	0.0706871	0.00690496
4.52667	0.599943	0.0338822	0.212476	0.0350256	0.117372	0.0195647	0.0694186	0.0065119
4.535	0.5957	0.0428089	0.210781	0.0367524	0.117463	0.0185029	0.0692033	0.00815681
4.54333	0.595472	0.0474155	0.211692	0.0382643	0.116337	0.0190329	0.0703173	0.00671406
4.55167	0.587479	0.0419989	0.211068	0.0396387	0.117012	0.0191906	0.0711483	0.00716094
4.56	0.595499	0.0449458	0.209896	0.0392758	0.116406	0.0210693	0.0703887	0.00683373
4.56833	0.598675	0.0417487	0.210914	0.0381611	0.115257	0.0200202	0.0714122	0.00610573
4.57667	0.599664	0.042903	0.211201	0.0385384	0.114727	0.0201521	0.0713213	0.00248614
4.585	0.599541	0.0407208	0.210309	0.0398143	0.114414	0.0200453	0.0703222	0.004821
4.59333	0.599382	0.0438311	0.21156	0.0364899	0.115045	0.0195805	0.0695509	0.00434507
4.60167	0.59875	0.0446562	0.214119	0.0349093	0.114474	0.0180895	0.072294	0.00242329
4.61	0.597514	0.0511902	0.210611	0.0376824	0.114868	0.0180636	0.073225	0.00796743
4.61833	0.59675	0.0537834	0.212365	0.0354814	0.115242	0.0186098	0.0750511	0.00938341
4.62667	0.601296	0.0470953	0.212124	0.0368392	0.115754	0.0193181	0.0765845	0.00731512
4.635	0.601074	0.0475135	0.210833	0.0383526	0.118092	0.0211956	0.0743088	0.00737913
4.64333	0.600897	0.0468034	0.210446	0.038755	0.118398	0.0210896	0.0717573	0.00749827
4.65167	0.598716	0.0438032	0.213861	0.0356054	0.11831	0.0209616	0.0738018	0.00385172
4.66	0.596205	0.0414044	0.214244	0.0354487	0.118728	0.0209793	0.0722796	0.00587153
4.66833	0.597057	0.0377228	0.215934	0.0344401	0.118763	0.0195787	0.0707772	0.00447372
4.67667	0.59972	0.0389534	0.217503	0.0363703	0.119319	0.0172488	0.072357	0.00282533
4.685	0.601349	0.0328453	0.217347	0.0364777	0.119369	0.0156689	0.0741992	0.00447586
4.69333	0.601087	0.0332136	0.21559	0.0384401	0.120607	0.0189194	0.0730982	0.00388091
4.70167	0.604003	0.032958	0.215563	0.040089	0.11898	0.0209517	0.0721424	0.00308889
4.71	0.600333	0.036334	0.216264	0.0393185	0.117273	0.0199493	0.0728539	0.0019666
4.71833	0.604001	0.0395755	0.214886	0.0403843	0.121769	0.0249543	0.0728922	0.0024637
4.72667	0.60124	0.0309351	0.216431	0.0394027	0.122486	0.0244821	0.0717898	0.00156877
4.735	0.602654	0.0345483	0.216634	0.0393351	0.122057	0.0206512	0.0714524	0.00262608
4.74333	0.603362	0.0367641	0.216538	0.0392826	0.120524	0.0183776	0.0710505	0.00391615
4.75167	0.601305	0.0336063	0.217166	0.0386399	0.119417	0.0185004	0.073772	0.00230533
4.76	0.599899	0.0324694	0.217545	0.0370247	0.117976	0.0151363	0.071383	0.00460482
4.76833	0.602837	0.0378331	0.217755	0.0389695	0.117185	0.0164137	0.07082	0.00469869
4.77667	0.600773	0.0372343	0.219102	0.0374679	0.117216	0.0192155	0.0708364	0.00676967
4.785	0.601435	0.0385903	0.218424	0.0381294	0.119657	0.0176658	0.0731089	0.00593374
4.79333	0.600406	0.0416389	0.217354	0.0393346	0.117849	0.0170257	0.073608	0.00598032
4.80167	0.604146	0.0383546	0.218945	0.0386946	0.120084	0.0176387	0.0737884	0.00570502
4.81	0.603766	0.0369195	0.221391	0.0354174	0.120617	0.017221	0.0739406	0.00667421
4.81833	0.606015	0.0395153	0.216039	0.0406679	0.120507	0.0184765	0.0736975	0.00625072
4.82667	0.609184	0.0365772	0.222077	0.0380296	0.118594	0.016162	0.071493	0.00630254
4.835	0.609082	0.0354723	0.220995	0.0382876	0.118383	0.0160755	0.073256	0.00579894
4.84333	0.606301	0.03709	0.22043	0.0360986	0.117299	0.0161618	0.074112	0.00400545
4.85167	0.601848	0.0369412	0.219672	0.0346571	0.118281	0.0153788	0.0745212	0.00317296
4.86	0.596121	0.040197	0.222264	0.0357159	0.116049	0.0112558	0.0735637	0.00394533
4.86833	0.595457	0.041292	0.221285	0.036699	0.117992	0.0132554	0.0748429	0.00204513
4.87667	0.601863	0.0468577	0.222908	0.040622	0.119391	0.0146036	0.073899	0.0036378
4.885	0.604454	0.0452812	0.223792	0.0402245	0.119392	0.0136238	0.074126	0.00441146
4.89333	0.604128	0.0453437	0.223352	0.0436933	0.121159	0.0159741	0.0734546	0.00553839
4.90167	0.604637	0.0478705	0.224601	0.0423701	0.123125	0.0188245	0.0719951	0.00385162
4.91	0.606637	0.0476661	0.224991	0.0398788	0.123845	0.018602	0.0718866	0.00493593
4.91833	0.608407	0.0478525	0.223351	0.039769	0.122791	0.0168916	0.0717342	0.00519704
4.92667	0.606685	0.0385049	0.225191	0.0410148	0.121867	0.0194569	0.0725793	0.00511901
4.935	0.612463	0.0301009	0.225001	0.041664	0.120422	0.0196564	0.0743829	0.00630519
4.94333	0.616155	0.0359935	0.22602	0.0403831	0.119214	0.0181578	0.075786	0.00695784
4.95167	0.620528	0.0418975	0.22444	0.0419634	0.119706	0.0188462	0.075071	0.00611321
4.96	0.61256	0.0377875	0.227444	0.0403792	0.119149	0.0208953	0.0743298	0.00389794
4.96833	0.614591	0.0332366	0.223406	0.0449558	0.118794	0.0219413	0.0754645	0.00432509
4.97667	0.612255	0.0304767	0.227452	0.0434525	0.11818	0.021231	0.075945	0.00540639
4.985	0.605287	0.0321516	0.229082	0.0419557	0.119436	0.0208114	0.0755661	0.00489792
4.99333	0.604387	0.0329027	0.228074	0.0429015	0.11975	0.0196845	0.075726	0.0050891
5.00167	0.606286	0.0335885	0.226391	0.0404341	0.119377	0.0180343	0.0741116	0.00367504
5.01	0.605323	0.0339907	0.226295	0.0405482	0.120913	0.0147572	0.0732357	0.00405107
5.01833	0.606051	0.032443	0.225812	0.0433221	0.120598	0.0154484	0.0725035	0.00173396
5.02667	0.606294	0.0325651	0.224503	0.0410187	0.121352	0.0144098	0.0737493	0.00387023
5.035	0.60737	0.032659	0.226407	0.0391215	0.123611	0.0169727	0.07401	0.00503969
5.04333	0.606281	0.033705	0.227598	0.0407176	0.123882	0.0195388	0.0744901	0.00466757
5.05167	0.60492	0.0383081	0.227932	0.0376469	0.123727	0.0206245	0.0738442	0.002584
5.06	0.60492	0.0383081	0.228864	0.0364876	0.124465	0.0202091	0.0735752	0.00319914
5.06833	0.60385	0.0398026	0.228583	0.0391799	0.123495	0.0216928	0.0733311	0.00293092
5.07667	0.604772	0.0410636	0.230577	0.0399058	0.12566	0.0248143	0.0728	0.00440036
5.085	0.612342	0.0452843	0.229664	0.0386173	0.125736	0.0244715	0.0733337	0.00558342
5.09333	0.609492	0.041935	0.229594	0.0405819	0.125138	0.0228185	0.0736958	0.00592461
5.10167	0.609696	0.0416519	0.231603	0.0411178	0.125482	0.0224594	0.0716714	0.00440444
5.11	0.60881	0.0398159	0.230178	0.0410522	0.124457	0.0221019	0.0721758	0.00328632
5.11833	0.615041	0.0417879	0.230106	0.0415546	0.12196	0.0218722	0.0727158	0.00252046
5.12667	0.611786	0.0344664	0.230124	0.0436011	0.119832	0.0194128	0.0722643	0.00125804
5.135	0.61205	0.0309784	0.233874	0.0415746	0.120101	0.0185476	0.0725868	0.0024403
5.14333	0.61353	0.0311836	0.231278	0.0426875	0.120507	0.0213171	0.0741886	0.00148391
5.15167	0.616644	0.0326536	0.233003	0.0414265	0.120123	0.0202876	0.0723798	0.00477599
5.16	0.613978	0.0296692	0.233285	0.0420316	0.119962	0.0153344	0.0721976	0.00494541
5.16833	0.613424	0.031826	0.230803	0.0433826	0.121044	0.0160937	0.0735901	0.00312264
5.17667	0.616664	0.0306292	0.234247	0.0399472	0.121207	0.02152	0.0759036	0.00458556
5.185	0.617624	0.0381164	0.233884	0.0407993	0.12025	0.0186013	0.075324	0.00312822
5.19333	0.617589	0.0453671	0.234722	0.0421604	0.119755	0.0197026	0.074879	0.0038978
5.20167	0.622284	0.0467065	0.232405	0.0412188	0.121492	0.021589	0.0762563	0.00635402
5.21	0.624864	0.043009	0.233401	0.0431736	0.121406	0.0207355	0.0754569	0.00539448
5.21833	0.624682	0.039912	0.232164	0.0412485	0.121409	0.0133184	0.0760325	0.00506809
5.22667	0.62071	0.0332536	0.232582	0.0415873	0.121698	0.0125412	0.0756835	0.00561298
5.235	0.620598	0.0313908	0.233449	0.0395845	0.122768	0.0152824	0.0760884	0.00606816
5.24333	0.620305	0.0291845	0.233499	0.0398271	0.123124	0.0151553	0.0772053	0.00214711
5.25167	0.622023	0.0322831	0.233138	0.0403052	0.121984	0.013655	0.076432	0.0020942
5.26	0.62076	0.0278252	0.23278	0.0427593	0.124493	0.015319	0.0751505	0.00496564
5.26833	0.622612	0.0331237	0.234644	0.0429514	0.125243	0.0161958	0.0796488	0.00368867
5.27667	0.620419	0.0332012	0.234962	0.0421382	0.125319	0.0179362	0.0775365	0.00398284
5.285	0.623818	0.0397204	0.233028	0.0456281	0.124081	0.0209928	0.0755516	0.00599171
5.29333	0.620163	0.0343843	0.234473	0.0442542	0.124809	0.0211106	0.0767576	0.00435315
5.30167	0.619718	0.0372962	0.235961	0.0439861	0.123286	0.0239547	0.0764257	0.00378365
5.31	0.624468	0.0425452	0.236586	0.0426597	0.124356	0.0250611	0.0758003	0.00448541
5.31833	0.624113	0.0481544	0.237075	0.0426462	0.125287	0.024958	0.0754784	0.00471334
5.32667	0.627151	0.0401237	0.237245	0.0448397	0.125819	0.0232259	0.0751313	0.0037421
5.335	0.630302	0.0384794	0.237538	0.0408744	0.124796	0.0228338	0.0745936	0.00522903
5.34333	0.628138	0.0403606	0.237485	0.0410717	0.127438	0.0198459	0.0766052	0.00712155
5.35167	0.62555	0.036303	0.235836	0.0419804	0.128554	0.0205487	0.0751453	0.00380928
5.36	0.628804	0.036134	0.236503	0.0406961	0.127344	0.0212067	0.0744066	0.00280499
5.36833	0.629109	0.0356973	0.238051	0.0387021	0.126018	0.0189721	0.0779134	0.00626773
5.37667	0.631458	0.0399372	0.23815	0.0388121	0.128434	0.0228852	0.0745955	0.00488809
5.385	0.634253	0.0360834	0.238263	0.0393173	0.128207	0.0235123	0.0772063	0.00631163
5.39333	0.634699	0.0368086	0.236918	0.0392268	0.126795	0.023174	0.0782294	0.00731294
5.40167	0.632852	0.0315917	0.235644	0.0401518	0.125847	0.0220083	0.0782205	0.00681569
5.41	0.630011	0.0364404	0.233105	0.042674	0.123556	0.0189241	0.0782409	0.00591074
5.41833	0.630968	0.0374581	0.235407	0.042016	0.123027	0.0196406	0.0781902	0.00630508
5.42667	0.630927	0.0363267	0.235084	0.0414592	0.120712	0.0143751	0.0769039	0.00437979
5.435	0.63205	0.0326354	0.236016	0.0432606	0.128396	0.0208577	0.0763787	0.00390313
5.44333	0.630323	0.0287735	0.2364	0.0426234	0.124039	0.0151533	0.0767791	0.00547076
5.45167	0.630622	0.0292933	0.236061	0.0436327	0.125294	0.0164122	0.0752533	0.00456534
5.46	0.629243	0.028465	0.236493	0.0467156	0.124711	0.0168711	0.0758411	0.00396248
5.46833	0.631165	0.032079	0.237256	0.0459114	0.12633	0.0185435	0.0785609	0.00407337
5.47667	0.62957	0.0393191	0.238276	0.0432149	0.123181	0.0166506	0.0780591	0.00435027
5.485	0.63298	0.0383039	0.237985	0.0457027	0.12556	0.0194386	0.0794227	0.00116904
5.49333	0.631854	0.035797	0.239143	0.0428058	0.126505	0.020095	0.0791791	0.000358583
5.50167	0.631471	0.0333409	0.238394	0.0434117	0.12674	0.02132	0.0799599	0.00329273
5.51	0.618342	0.0410475	0.238143	0.0427396	0.128076	0.0207281	0.0795457	0.00260233
5.51833	0.617343	0.0418193	0.239415	0.0427836	0.127737	0.021925	0.0794471	0.00401457
5.52667	0.622135	0.0402859	0.243176	0.0433193	0.127781	0.0221167	0.076557	0.0029175
5.535	0.625924	0.0511588	0.240724	0.0414923	0.129222	0.0230781	0.0795913	0.00653684
5.54333	0.624	0.0455037	0.240652	0.0403837	0.12891	0.0218297	0.0775171	0.00531683
5.55167	0.633163	0.0444893	0.241134	0.0417285	0.128033	0.0210255	0.0782917	0.00466979
5.56	0.637294	0.0388005	0.241239	0.0436723	0.127618	0.0222545	0.0788039	0.00610854
5.56833	0.636743	0.0401388	0.24038	0.0445525	0.130386	0.0216838	0.0796129	0.0049724
5.57667	0.6348	0.033741	0.242365	0.0424964	0.129097	0.0232699	0.0787844	0.00549705
5.585	0.640492	0.0397824	0.241995	0.0453176	0.130186	0.0247446	0.0793406	0.00504704
5.59333	0.643681	0.0333677	0.240891	0.0447814	0.131161	0.0234566	0.0804859	0.00441604
5.60167	0.646171	0.0377459	0.2419	0.0445859	0.130438	0.023816	0.079004	0.00684298
5.61	0.642871	0.0341237	0.244001	0.0459429	0.130436	0.0263012	0.0813892	0.00583664
5.61833	0.645886	0.0378528	0.245568	0.045906	0.129343	0.0253871	0.0808335	0.00471551
5.62667	0.641639	0.0355921	0.246641	0.0418699	0.124581	0.0183144	0.0794397	0.00600438
5.635	0.639234	0.0322347	0.246267	0.045837	0.12542	0.0213537	0.079151	0.0062365
5.64333	0.628075	0.0276616	0.246979	0.0409334	0.126026	0.0206973	0.0813163	0.00469468
5.65167	0.630752	0.029471	0.246515	0.0402159	0.125884	0.0206155	0.0809438	0.00430394
5.66	0.629096	0.0338655	0.244803	0.0418328	0.129411	0.0224321	0.0800368	0.00400283
5.66833	0.632075	0.0256842	0.244726	0.041865	0.129947	0.0215503	0.0791529	0.00329101
5.67667	0.632562	0.0256675	0.24581	0.0404529	0.128224	0.0203726	0.0804909	0.00333462
5.685	0.641078	0.0352597	0.24307	0.043396	0.128712	0.0240599	0.0771257	0.00368091
5.69333	0.633732	0.0312237	0.244944	0.0439163	0.129886	0.0217335	0.0763128	0.00451178
5.70167	0.636116	0.0377758	0.245379	0.0433584	0.129864	0.0221285	0.0758247	0.00355716
5.71	0.634742	0.044016	0.247038	0.0457408	0.13013	0.0219668	0.0760763	0.00391196
5.71833	0.640272	0.0449518	0.247992	0.0434537	0.130991	0.0239607	0.0760027	0.00403205
5.72667	0.637056	0.0392841	0.248412	0.0473489	0.133186	0.0238525	0.0764459	0.00500093
5.735	0.635692	0.0386166	0.249097	0.0436097	0.133221	0.0224411	0.0798503	0.00295015
5.74333	0.631178	0.039535	0.249618	0.0478432	0.130863	0.0202127	0.0806489	0.00381281
5.75167	0.630403	0.0406372	0.250999	0.0469698	0.12945	0.0181588	0.0818811	0.00379345
5.76	0.631517	0.0428045	0.250945	0.0473072	0.129294	0.0193428	0.0813821	0.00279887
5.76833	0.630243	0.0391539	0.251977	0.0461198	0.129174	0.019393	0.0819235	0.00216596
5.77667	0.641817	0.0367549	0.250453	0.0467231	0.126862	0.0194012	0.0792545	0.00663459
5.785	0.64097	0.0326337	0.251369	0.045934	0.12569	0.0174984	0.0792537	0.00744224
5.79333	0.639679	0.0379841	0.253113	0.0445614	0.127009	0.0158237	0.0786847	0.00744856
5.80167	0.64211	0.0341968	0.251293	0.0460286	0.126673	0.0154729	0.0794507	0.00467349
5.81	0.638414	0.0300705	0.251687	0.0453255	0.128499	0.0171722	0.0797356	0.00460382
5.81833	0.636615	0.0329311	0.254417	0.0445175	0.129727	0.0155186	0.0807089	0.00400637
5.82667	0.639752	0.0369845	0.253993	0.0462009	0.129105	0.0135002	0.0799158	0.00490422
5.835	0.641586	0.0334907	0.254106	0.0475829	0.131031	0.0180726	0.0795875	0.00520014
5.84333	0.642513	0.0324904	0.2552	0.0472188	0.131949	0.0183141	0.0791446	0.0032691
5.85167	0.640215	0.0396503	0.252667	0.0451709	0.128374	0.0180066	0.0781972	0.00448578
5.86	0.638994	0.0380431	0.25298	0.0450743	0.127081	0.0201574	0.0775798	0.00371553
5.86833	0.641618	0.0423208	0.255433	0.0476385	0.128463	0.0189116	0.0814977	0.00391107
5.87667	0.644435	0.0402131	0.257785	0.0452326	0.126788	0.0151307	0.0811151	0.00518309
5.885	0.645272	0.0432089	0.255865	0.0465859	0.129781	0.0194199	0.0804435	0.00457506
5.89333	0.644508	0.0394522	0.255828	0.045988	0.129802	0.0185522	0.0821364	0.00382343
5.90167	0.645618	0.0288737	0.256131	0.0461088	0.133455	0.0242431	0.082576	0.00585346
5.91	0.642307	0.0253699	0.252652	0.0467841	0.133334	0.020256	0.0808577	0.00681215
5.91833	0.641189	0.0265522	0.251926	0.0473657	0.133306	0.0234004	0.0811591	0.00263886
5.92667	0.640948	0.0266304	0.254007	0.0435222	0.131861	0.0194784	0.0814068	0.00624937
5.935	0.640541	0.0295307	0.254004	0.0452582	0.133332	0.0234749	0.081335	0.00673602
5.94333	0.640879	0.0333394	0.25298	0.0416194	0.133998	0.0233263	0.0824322	0.00712833
5.95167	0.638006	0.0318535	0.250158	0.0422928	0.133892	0.0241644	0.0822799	0.00717742
5.96	0.640881	0.0349871	0.253726	0.0430652	0.135062	0.0233139	0.082407	0.00813812
5.96833	0.641744	0.0349404	0.25266	0.044182	0.13491	0.0230849	0.0808524	0.00912118
5.97667	0.644801	0.0402824	0.251207	0.0417278	0.135525	0.0221689	0.0812239	0.00863403
5.985	0.645636	0.0349761	0.254593	0.0408181	0.137592	0.0222349	0.0793121	0.00745933
5.99333	0.643486	0.0399598	0.257136	0.0397298	0.13776	0.0220315	0.0780774	0.00576633
6.00167	0.63825	0.0339577	0.256966	0.0404444	0.132772	0.0187404	0.0770146	0.0053741
6.01	0.632937	0.0362269	0.257665	0.0402306	0.132513	0.0189552	0.0793295	0.00281011
6.01833	0.640487	0.0258677	0.257274	0.0399712	0.130927	0.0185248	0.0789185	0.00354361
6.02667	0.644699	0.031854	0.255811	0.0433968	0.131867	0.0171386	0.0786626	0.00333528
6.035	0.644345	0.0331107	0.255179	0.040223	0.13055	0.0146669	0.0787268	0.00327398
6.04333	0.64438	0.0380541	0.25446	0.0412836	0.131162	0.0190393	0.080731	0.00444064
6.05167	0.643541	0.0412811	0.256081	0.0392863	0.132224	0.0197899	0.081032	0.00382548
6.06	0.646565	0.0314437	0.256148	0.0394181	0.133203	0.0191865	0.0814807	0.00484942
6.06833	0.648645	0.0241863	0.257927	0.0408062	0.131656	0.0195598	0.080515	0.00321415
6.07667	0.64637	0.038367	0.255961	0.044244	0.133232	0.0234631	0.080658	0.00172998
6.085	0.644709	0.0336639	0.257122	0.0431145	0.135273	0.0253821	0.078729	0.003843
6.09333	0.645151	0.0326848	0.257777	0.0465601	0.133574	0.0184877	0.0783582	0.00402266
6.10167	0.643937	0.035255	0.257109	0.047732	0.132602	0.0181959	0.0786106	0.0035045
6.11	0.647284	0.0318602	0.259413	0.0460397	0.131545	0.0194895	0.0819369	0.00878149
6.11833	0.65189	0.0320889	0.257751	0.0486865	0.129835	0.0156666	0.0819857	0.00869222
6.12667	0.654992	0.0371815	0.260089	0.0481902	0.129778	0.0164389	0.0823788	0.00670939
6.135	0.657054	0.040936	0.258034	0.0514258	0.130067	0.0171738	0.0814423	0.00734931
6.14333	0.65916	0.0416397	0.260624	0.0480664	0.132488	0.0216711	0.0822513	0.00474161
6.15167	0.655401	0.0382009	0.262493	0.0462959	0.135827	0.0210476	0.0816593	0.00278012
6.16	0.653884	0.0311621	0.263534	0.0458654	0.133352	0.0231152	0.0811475	0.0031793
6.16833	0.649916	0.0251513	0.262595	0.0424842	0.134214	0.0208107	0.0820819	0.00316179
6.17667	0.648404	0.0229594	0.260004	0.0443381	0.135841	0.020886	0.078792	0.00529313
6.185	0.652241	0.0225156	0.26048	0.0452614	0.135261	0.0171546	0.0804011	0.00422537
6.19333	0.652644	0.0232062	0.261139	0.0452785	0.135185	0.0210557	0.0803508	0.00424301
6.20167	0.65193	0.025831	0.26001	0.048158	0.135227	0.0169515	0.0839878	0.00832101
6.21	0.662014	0.0341825	0.265324	0.0521186	0.132213	0.0186546	0.0828624	0.00935377
6.21833	0.6636	0.0334588	0.264644	0.0561221	0.132213	0.0186546	0.0821214	0.00819896
6.22667	0.661636	0.0313766	0.268093	0.0519643	0.136502	0.0220479	0.0830226	0.00970297
6.235	0.658184	0.0347013	0.268556	0.0507015	0.134661	0.0191565	0.0843482	0.00609244
6.24333	0.658134	0.0274247	0.269297	0.0478253	0.136205	0.0193166	0.0830271	0.00685503
6.25167	0.653125	0.0347268	0.268348	0.0487649	0.137247	0.0192238	0.0835032	0.00633083
6.26	0.657324	0.0279841	0.266816	0.0481841	0.135188	0.019315	0.0869369	0.0051949
6.26833	0.659543	0.0311989	0.269824	0.0474124	0.134553	0.0210931	0.0852191	0.0029301
6.27667	0.659148	0.0293622	0.268525	0.045239	0.134087	0.0195049	0.0859609	0.00524239
6.285	0.658909	0.0296746	0.269626	0.0458791	0.134422	0.0202081	0.085565	0.00468459
6.29333	0.657395	0.0283641	0.266772	0.0490391	0.135846	0.0228889	0.0844625	0.00504911
6.30167	0.656561	0.0324725	0.268554	0.0479105	0.135094	0.0238695	0.0838349	0.00512441
6.31	0.655642	0.0286861	0.266343	0.0506639	0.132677	0.0178353	0.0832473	0.0051307
6.31833	0.64952	0.0371708	0.264543	0.0491352	0.135878	0.0186758	0.0830868	0.00404816
6.32667	0.651	0.0346035	0.264301	0.0507869	0.13633	0.0191728	0.0844164	0.0043358
6.335	0.65109	0.0304569	0.263479	0.0500481	0.136199	0.0186585	0.0838673	0.00461443
6.34333	0.657223	0.0352708	0.265648	0.0521644	0.137129	0.0181375	0.0835256	0.00470873
6.35167	0.65408	0.0370096	0.266818	0.0507353	0.136893	0.0182558	0.0836991	0.0047228
6.36	0.650578	0.030574	0.266825	0.0515047	0.1306	0.0169184	0.0844397	0.00642716
6.36833	0.651354	0.0451083	0.268871	0.0482351	0.129612	0.0177599	0.0846554	0.00866168
6.37667	0.651876	0.0483579	0.265124	0.0468443	0.132002	0.017713	0.0833193	0.00682807
6.385	0.652078	0.0350635	0.265634	0.0446262	0.132449	0.0173057	0.0859905	0.00705579
6.39333	0.654266	0.0321408	0.265636	0.046078	0.135342	0.0189383	0.0857507	0.0072286
6.40167	0.654331	0.0364881	0.264204	0.0475306	0.136135	0.0175441	0.0850776	0.008168
6.41	0.652707	0.0341945	0.264841	0.0443549	0.136918	0.017284	0.0870213	0.00909881
6.41833	0.653653	0.0325632	0.265538	0.0476143	0.138033	0.017108	0.0874404	0.00891805
6.42667	0.654429	0.0329344	0.268593	0.0448576	0.139359	0.0180088	0.0869692	0.00869195
6.435	0.654377	0.0347588	0.271471	0.0488517	0.138416	0.0155813	0.0873249	0.00791522
6.44333	0.655383	0.0330651	0.272898	0.0470917	0.138345	0.0160921	0.0847834	0.00767986
6.45167	0.65743	0.029786	0.27237	0.0483633	0.138335	0.0154851	0.0829544	0.00438468
6.46	0.655457	0.0307075	0.269298	0.0481164	0.134257	0.0179682	0.0823149	0.00247361
6.46833	0.651304	0.0347011	0.269095	0.0478534	0.140704	0.0274861	0.0826763	0.0017964
6.47667	0.65266	0.032913	0.268004	0.0475441	0.140567	0.027661	0.0836606	0.00195927
6.485	0.659628	0.0383204	0.268344	0.0477804	0.141197	0.0287392	0.0849869	0.00416931
6.49333	0.660322	0.0381845	0.269931	0.04608	0.140994	0.0258627	0.0828386	0.00180445
6.50167	0.656304	0.0338199	0.269819	0.0487197	0.141211	0.0260104	0.0824625	0.00125679
6.51	0.660912	0.0360739	0.269287	0.0484081	0.138332	0.0212641	0.0834513	0.00300238
6.51833	0.660876	0.0334213	0.26779	0.0496431	0.139352	0.0207123	0.0822313	0.00377527
6.52667	0.665734	0.0278983	0.267332	0.0500821	0.140317	0.0229701	0.0840522	0.00527163
6.535	0.660098	0.0266971	0.270944	0.0475559	0.139221	0.022553	0.0851909	0.00312602
6.54333	0.650432	0.0302084	0.270203	0.0509258	0.138717	0.0188202	0.0847186	0.00592072
6.55167	0.654023	0.0361711	0.272709	0.0507427	0.139599	0.0214062	0.0865115	0.00620277
6.56	0.661717	0.0383434	0.274373	0.0519968	0.138966	0.01988	0.0861583	0.00434124
6.56833	0.656583	0.0331832	0.275264	0.0496445	0.138334	0.0225406	0.0849184	0.00437991
6.57667	0.661705	0.0246331	0.276176	0.0500998	0.139221	0.0211285	0.0855292	0.00423779
6.585	0.6719	0.0287828	0.275946	0.053887	0.138806	0.020184	0.084316	0.00465225
6.59333	0.673375	0.0313602	0.273886	0.052548	0.141976	0.0192975	0.0858033	0.00435629
6.60167	0.669719	0.0337528	0.274215	0.0505368	0.143378	0.0206356	0.085434	0.0061466
6.61	0.66859	0.0344162	0.273934	0.0537966	0.141621	0.0192833	0.0859956	0.00555333
6.61833	0.660777	0.0443921	0.272533	0.0526362	0.141194	0.0190536	0.0866334	0.00576297
6.62667	0.660307	0.0416332	0.271721	0.0465513	0.141881	0.0188133	0.0870568	0.00700828
6.635	0.654252	0.0405194	0.269192	0.0479741	0.142253	0.0202515	0.0868576	0.00761601
6.64333	0.658349	0.0401693	0.268284	0.0493291	0.141704	0.020327	0.0864721	0.00698639
6.65167	0.653285	0.0407885	0.269497	0.0491126	0.142507	0.0203575	0.0869539	0.00694197
6.66	0.661221	0.0350759	0.275244	0.0457007	0.141546	0.0216242	0.0856855	0.0049413
6.66833	0.664286	0.045254	0.272283	0.0488718	0.140481	0.0212616	0.0850665	0.00521072
6.67667	0.673153	0.0378168	0.272693	0.0447947	0.139935	0.0214342	0.0853791	0.00501388
6.685	0.659691	0.0407599	0.272139	0.046672	0.139383	0.0211537	0.08557	0.00544588
6.69333	0.671487	0.033495	0.273055	0.0495023	0.137996	0.0196317	0.0864242	0.00564549
6.70167	0.675154	0.0252974	0.269768	0.0471473	0.135804	0.0164041	0.0876245	0.00454233
6.71	0.664547	0.0286969	0.272905	0.0456222	0.135163	0.0155255	0.0862198	0.00319621
6.71833	0.66558	0.029517	0.272753	0.0458157	0.136733	0.0154003	0.0860687	0.00201299
6.72667	0.672766	0.0246484	0.276438	0.044062	0.136233	0.0153202	0.0854029	0.000836534
6.735	0.6737	0.0254788	0.274832	0.0484385	0.137185	0.014714	0.0858319	0.000492168
6.74333	0.670155	0.0272317	0.274763	0.0515924	0.137853	0.0165818	0.0856102	0.00202361
6.75167	0.672307	0.0259817	0.274127	0.0525062	0.136427	0.01818	0.0862321	0.00156309
6.76	0.6719	0.0221774	0.275981	0.0514933	0.136554	0.0176862	0.0880949	0.00471341
6.76833	0.669842	0.0247489	0.272588	0.0514355	0.137619	0.0189949	0.0891181	0.00670233
6.77667	0.670742	0.0262004	0.271374	0.0479282	0.139663	0.0183367	0.0897454	0.00669396
6.785	0.667394	0.0347753	0.274283	0.0493545	0.13923	0.0155418	0.0892749	0.00266355
6.79333	0.667933	0.0343573	0.276358	0.047156	0.139977	0.0168572	0.0890557	0.00367953
6.80167	0.667933	0.0343573	0.276192	0.0489075	0.140973	0.0166254	0.0882589	0.0031425
6.81	0.672681	0.0335991	0.275926	0.0450414	0.140428	0.016895	0.088886	0.00457476
6.81833	0.671142	0.0380855	0.276442	0.0490938	0.140632	0.0181588	0.0885413	0.00441769
6.82667	0.666787	0.0319733	0.277658	0.0492474	0.140098	0.0186288	0.0900004	0.00638298
6.835	0.671915	0.0259974	0.278204	0.0485863	0.140214	0.02131	0.0899385	0.00730249
6.84333	0.668681	0.0394107	0.279313	0.0472645	0.140569	0.0230145	0.0905147	0.00546558
6.85167	0.671087	0.03679	0.277416	0.0507041	0.140445	0.0244579	0.0870349	0.00294205
6.86	0.676059	0.0316888	0.278835	0.0468201	0.139982	0.0235259	0.0878661	0.00247177
6.86833	0.679245	0.0268246	0.27821	0.0483477	0.138906	0.0226302	0.0884313	0.00257402
6.87667	0.674284	0.0320437	0.280108	0.0474548	0.140567	0.021396	0.089905	0.00404173
6.885	0.673373	0.0362766	0.279479	0.0493374	0.140302	0.0213148	0.0864374	0.00470421
6.89333	0.669846	0.0303647	0.279959	0.0500287	0.139892	0.0157819	0.0868599	0.00403822
6.90167	0.668897	0.027876	0.281232	0.05145	0.141459	0.0189174	0.0883562	0.00494836
6.91	0.664259	0.0309843	0.278022	0.0548058	0.141339	0.0131335	0.0861812	0.00418733
6.91833	0.66663	0.0311212	0.281279	0.0523588	0.14399	0.0123286	0.0867942	0.00360286
6.92667	0.670124	0.0282134	0.282025	0.051586	0.144735	0.0157482	0.0900621	0.00227178
6.935	0.669079	0.0295019	0.281908	0.0519808	0.144592	0.0163295	0.0908682	0.00252465
6.94333	0.682429	0.0420286	0.280177	0.0513073	0.143567	0.0162414	0.0894911	0.00233282
6.95167	0.681092	0.044204	0.281915	0.0537872	0.143825	0.0184623	0.0870852	0.0024168
6.96	0.67345	0.0481136	0.281076	0.0494482	0.142526	0.0197297	0.0869871	0.00562446
6.96833	0.672207	0.0478612	0.285325	0.0502567	0.141722	0.0194744	0.0848635	0.00355626
6.97667	0.671431	0.0547987	0.282369	0.0496405	0.139145	0.0158716	0.0867201	0.00702302
6.985	0.672267	0.055005	0.283162	0.0501779	0.13945	0.0164987	0.0892949	0.0082664
6.99333	0.684295	0.0336811	0.281216	0.0482427	0.138957	0.0165711	0.0863779	0.0048072
7.00167	0.683826	0.0337359	0.282811	0.0489628	0.142077	0.0196257	0.0877193	0.00571066
7.01	0.684909	0.0322083	0.279825	0.0525328	0.141318	0.0200505	0.0873171	0.00621907
7.01833	0.687116	0.0365765	0.280184	0.0518836	0.141438	0.0220323	0.0866061	0.00554515
7.02667	0.682926	0.0295341	0.281802	0.052117	0.141456	0.0201395	0.0859289	0.0040247
7.035	0.681255	0.0309671	0.280362	0.0530831	0.140546	0.0190856	0.0867653	0.00529871
7.04333	0.679292	0.0326516	0.282795	0.0506775	0.139393	0.0186077	0.0875364	0.00427458
7.05167	0.678337	0.0337129	0.284487	0.0499947	0.143312	0.0155938	0.0873617	0.00479224
7.06	0.676851	0.0340405	0.285681	0.0543736	0.143249	0.0153699	0.0885273	0.00356652
7.06833	0.678411	0.0382782	0.287272	0.0549296	0.14099	0.0182922	0.0879345	0.00389019
7.07667	0.680076	0.0418709	0.287691	0.0547245	0.140101	0.018842	0.0882261	0.00364653
7.085	0.681101	0.0400719	0.288139	0.0540442	0.142855	0.0196453	0.0880257	0.0033432
7.09333	0.681506	0.0399796	0.287665	0.0544823	0.139421	0.0187335	0.0878789	0.00369996
7.10167	0.681379	0.0344449	0.287016	0.0553661	0.139019	0.0196473	0.087077	0.00489031
7.11	0.681232	0.0341932	0.283719	0.0528783	0.143757	0.0182815	0.087077	0.00489031
7.11833	0.68062	0.0292817	0.285652	0.0535143	0.140991	0.0193431	0.0886617	0.00499051
7.12667	0.679902	0.0230492	0.28536	0.050073	0.140518	0.0209315	0.0880033	0.00469814
7.135	0.682083	0.0191409	0.28579	0.051769	0.140926	0.0198758	0.0874146	0.00290982
7.14333	0.677221	0.0271686	0.285429	0.0497315	0.142313	0.0198254	0.0878279	0.00402692
7.15167	0.680302	0.0250646	0.283737	0.0551477	0.142316	0.0200162	0.0876023	0.00315497
7.16	0.68079	0.0256147	0.288359	0.0512795	0.141189	0.0200399	0.0895708	0.00287428
7.16833	0.682486	0.0276301	0.288973	0.0505715	0.141972	0.0187587	0.0903746	0.00242321
7.17667	0.682209	0.0335556	0.285797	0.0536908	0.142628	0.0206159	0.0909605	0.0036953
7.185	0.679263	0.0249366	0.287244	0.0538407	0.141661	0.0206036	0.0925386	0.00537244
7.19333	0.675575	0.0330704	0.285947	0.0504381	0.141232	0.0170835	0.0927303	0.00477146
7.20167	0.674661	0.0268118	0.285633	0.0525908	0.142169	0.0176963	0.0930546	0.00486553
7.21	0.673204	0.0302931	0.28998	0.0484174	0.142428	0.0176729	0.0915053	0.00668155
7.21833	0.677558	0.0334528	0.288507	0.0565257	0.142305	0.0179669	0.0930244	0.00600341
7.22667	0.68532	0.0332037	0.290036	0.0572902	0.145406	0.0157041	0.0928277	0.00549805
7.235	0.68481	0.0303836	0.291417	0.0573295	0.142626	0.018774	0.0910492	0.00532546
7.24333	0.681231	0.0277581	0.291941	0.0544035	0.142982	0.0196698	0.0908794	0.00578978
7.25167	0.68285	0.0242293	0.290142	0.0563899	0.143644	0.0184069	0.0914192	0.00560002
7.26	0.686364	0.0233237	0.290598	0.0539861	0.143893	0.0170586	0.0906623	0.00396139
7.26833	0.685086	0.0281312	0.288391	0.0513686	0.143983	0.0168418	0.0901566	0.00221186
7.27667	0.681857	0.0262484	0.287906	0.0467323	0.143733	0.0158627	0.0920972	0.00518989
7.285	0.686576	0.0273073	0.290442	0.0485942	0.144285	0.0166194	0.0909134	0.0028221
7.29333	0.687498	0.0337831	0.286486	0.0494028	0.142721	0.0210034	0.092193	0.00193257
7.30167	0.678314	0.0395273	0.288209	0.0474982	0.141424	0.021021	0.0928038	0.00237541
7.31	0.678787	0.0281073	0.288659	0.0467207	0.143532	0.0216941	0.0918472	0.00327659
7.31833	0.681852	0.0323858	0.291086	0.0516468	0.145989	0.0228284	0.0912581	0.00380026
7.32667	0.678441	0.0379511	0.292144	0.0499771	0.146982	0.0200122	0.0926356	0.00525833
7.335	0.678877	0.0325008	0.292186	0.0495776	0.147032	0.0199331	0.093869	0.00763444
7.34333	0.678508	0.0328679	0.290388	0.0517968	0.145428	0.0177614	0.0928982	0.00665833
7.35167	0.678143	0.0400655	0.293298	0.0507868	0.144552	0.0172769	0.0925358	0.00674318
7.36	0.680048	0.0400258	0.293303	0.0544496	0.143497	0.0139184	0.0918049	0.00644941
7.36833	0.685492	0.0313749	0.292067	0.0511994	0.141482	0.0169781	0.0923346	0.00599568
7.37667	0.686062	0.0312927	0.293508	0.0538365	0.142907	0.0189611	0.0904278	0.00611828
7.385	0.685302	0.0323939	0.293717	0.0535316	0.144808	0.0200757	0.0913866	0.0052562
7.39333	0.689715	0.0297291	0.29345	0.0527865	0.146002	0.0206547	0.0917189	0.00392873
7.40167	0.690826	0.032716	0.292957	0.0537201	0.146719	0.0217625	0.0921367	0.00355689
7.41	0.694161	0.0340653	0.295763	0.0508371	0.146745	0.0231529	0.0911195	0.00546358
7.41833	0.690934	0.0392549	0.293586	0.0532618	0.14469	0.0200754	0.0921043	0.00354478
7.42667	0.692292	0.0322653	0.297346	0.0537735	0.14561	0.0224136	0.0929368	0.0065779
7.435	0.685052	0.0301813	0.29822	0.0542195	0.143482	0.0208615	0.0934921	0.00673598
7.44333	0.685097	0.0300123	0.297739	0.0486228	0.143417	0.0190986	0.0917789	0.00680932
7.45167	0.686186	0.0322541	0.295697	0.0507534	0.145387	0.0177703	0.0932212	0.00557581
7.46	0.685998	0.0331347	0.298723	0.0504946	0.147362	0.0169407	0.0928568	0.0069467
7.46833	0.686281	0.0396089	0.296925	0.0500779	0.147544	0.0172421	0.0923409	0.00386574
7.47667	0.691059	0.0356991	0.298153	0.0548937	0.147966	0.0185055	0.0919205	0.00322861
7.485	0.692423	0.0379304	0.298883	0.0532391	0.148362	0.0202016	0.0925932	0.00480324
7.49333	0.696569	0.0393645	0.298668	0.055198	0.14615	0.0186289	0.0936508	0.00587162
7.50167	0.698391	0.0397988	0.297741	0.0538945	0.145459	0.0172794	0.0931535	0.00557476
7.51	0.698048	0.0362696	0.298867	0.0571983	0.14656	0.0183814	0.0928815	0.00420691
7.51833	0.696031	0.0378882	0.299462	0.0527243	0.146628	0.0176309	0.0925853	0.00446264
7.52667	0.695134	0.037549	0.301422	0.0533702	0.145409	0.0184993	0.0916664	0.00760514
7.535	0.699237	0.0347411	0.301844	0.0538974	0.146052	0.019512	0.091241	0.00667788
7.54333	0.695113	0.0334266	0.300159	0.0563792	0.145146	0.0197733	0.0919731	0.00625931
7.55167	0.693281	0.0304192	0.299498	0.056693	0.144341	0.017793	0.095317	0.00607712
7.56	0.692005	0.029995	0.301289	0.0591526	0.144141	0.0185395	0.0957391	0.00683429
7.56833	0.687984	0.03079	0.301978	0.0580285	0.144916	0.0184391	0.0953327	0.00613321
7.57667	0.689397	0.0303338	0.301148	0.0572478	0.144489	0.0173692	0.09462	0.00556511
7.585	0.689632	0.0343928	0.300451	0.0551635	0.144989	0.0155996	0.0964232	0.00794996
7.59333	0.692309	0.0377952	0.300782	0.0566124	0.146743	0.0180925	0.0928942	0.00700245
7.60167	0.69719	0.0313009	0.302343	0.0537343	0.148339	0.0201862	0.0924136	0.00584165
7.61	0.695795	0.0355481	0.302108	0.0519775	0.143364	0.0190346	0.0935431	0.00585317
7.61833	0.694557	0.0389557	0.303587	0.0527958	0.146816	0.0205042	0.0936875	0.00614453
7.62667	0.691554	0.0426413	0.302714	0.0546775	0.146486	0.0209208	0.0921005	0.00846101
7.635	0.691133	0.0428733	0.303802	0.0524703	0.145097	0.0186059	0.0934408	0.00733494
7.64333	0.686052	0.0293937	0.303918	0.0549191	0.145279	0.0160938	0.0938804	0.00700219
7.65167	0.68224	0.0318931	0.303279	0.0535143	0.148643	0.0159166	0.0948993	0.00832926
7.66	0.683358	0.0342938	0.298105	0.0462391	0.147913	0.0168579	0.0944943	0.00758971
7.66833	0.692151	0.0306927	0.298499	0.0457392	0.149712	0.0168032	0.0928107	0.00692781
7.67667	0.692158	0.0273176	0.300643	0.0498648	0.14859	0.0154659	0.0921692	0.00753723
7.685	0.692225	0.0282877	0.300736	0.0506568	0.147807	0.0162354	0.0940171	0.0061695
7.69333	0.693461	0.0314969	0.299768	0.0514937	0.144178	0.016835	0.0933967	0.00671555
7.70167	0.688322	0.0302993	0.303316	0.0554945	0.144073	0.0168653	0.092517	0.00583568
7.71	0.690963	0.0259029	0.301564	0.0567231	0.143058	0.0160837	0.0936345	0.00514127
7.71833	0.687581	0.0243206	0.301534	0.0532385	0.143776	0.0174468	0.093007	0.0030631
7.72667	0.688073	0.027753	0.301125	0.0535959	0.144491	0.0166029	0.0925089	0.00230567
7.735	0.689009	0.027181	0.298656	0.0484602	0.147184	0.0164357	0.0916371	0.000931335
7.74333	0.692816	0.0214872	0.302339	0.0486127	0.147489	0.0167835	0.0916371	0.000931335
7.75167	0.697634	0.0306764	0.302288	0.0494964	0.147647	0.0165389	0.0931858	0.00269932
7.76	0.698295	0.0317098	0.303928	0.0565119	0.147562	0.0154618	0.094689	0.0027586
7.76833	0.694706	0.0320666	0.305246	0.0520888	0.148467	0.0175324	0.0953135	0.00429541
7.77667	0.69509	0.0325263	0.306832	0.050435	0.148515	0.0147312	0.0963884	0.00393242
7.785	0.697396	0.0375532	0.305313	0.0524422	0.147055	0.014586	0.0965105	0.00349946
7.79333	0.693698	0.0306701	0.30538	0.0514612	0.146959	0.0135111	0.0977111	0.00662287
7.80167	0.691318	0.0278471	0.307747	0.0488575	0.147948	0.0201055	0.0990185	0.00707694
7.81	0.694323	0.0437737	0.307085	0.050137	0.147764	0.0135051	0.0981545	0.00623837
7.81833	0.691923	0.0321073	0.308885	0.0520037	0.148451	0.016189	0.095818	0.00391699
7.82667	0.690223	0.0297799	0.309295	0.0518045	0.14894	0.0162124	0.0976464	0.00716894
7.835	0.686408	0.0333207	0.307656	0.0545515	0.148356	0.0161852	0.0956948	0.00759675
7.84333	0.689397	0.0343079	0.308361	0.0537586	0.148778	0.015838	0.0930836	0.00471989
7.85167	0.688829	0.0354443	0.306005	0.0576554	0.150638	0.0179387	0.0954124	0.00767984
7.86	0.689754	0.0372593	0.308419	0.0534438	0.148345	0.0197523	0.0948572	0.00774067
7.86833	0.684679	0.0440541	0.305047	0.0535299	0.151506	0.0162619	0.0948026	0.00776551
7.87667	0.685359	0.0415795	0.306541	0.0563132	0.148328	0.0168883	0.0951368	0.00722339
7.885	0.694095	0.0375587	0.304914	0.0522828	0.148862	0.019744	0.0954238	0.006856
7.89333	0.696745	0.0314181	0.307425	0.0465617	0.14977	0.0198813	0.0938491	0.00644931
7.90167	0.693197	0.0366724	0.305754	0.0537374	0.15024	0.0195063	0.0945816	0.00720743
7.91	0.69938	0.0312372	0.304907	0.0514057	0.149936	0.0236625	0.0959121	0.00490735
7.91833	0.695099	0.0391929	0.307695	0.0474623	0.149937	0.0218163	0.092757	0.00532933
7.92667	0.701708	0.0354103	0.306988	0.0501274	0.152156	0.0192992	0.093934	0.007352
7.935	0.702515	0.0380483	0.305878	0.0496606	0.147355	0.0182179	0.096274	0.00623454
7.94333	0.702893	0.0391991	0.306549	0.0493738	0.146848	0.0136854	0.096442	0.00616783
7.95167	0.696911	0.0419162	0.308158	0.0519474	0.146871	0.0131832	0.0968792	0.00657334
7.96	0.69598	0.0404923	0.307842	0.0537333	0.148194	0.015716	0.0960097	0.00613196
7.96833	0.693862	0.0412182	0.306679	0.0560668	0.146855	0.0186922	0.0959642	0.0033311
7.97667	0.70132	0.0417773	0.307437	0.0568428	0.150486	0.0208459	0.0964525	0.0008648
7.985	0.702064	0.0373699	0.310657	0.0568228	0.151191	0.0164049	0.100435	0.00798398
7.99333	0.707917	0.0318094	0.311157	0.0542234	0.151867	0.017185	0.0973012	0.000940542
8.00167	0.711364	0.0332287	0.30971	0.053765	0.149469	0.0188776	0.0989995	0.00497954
8.01	0.710661	0.0379551	0.309072	0.054347	0.151338	0.0206128	0.099557	0.00554549
8.01833	0.709869	0.0373465	0.308934	0.0478913	0.149166	0.0199245	0.0999581	0.00550223
8.02667	0.706662	0.0396503	0.306876	0.0507221	0.150046	0.0193229	0.0980341	0.0082197
8.035	0.707169	0.0412064	0.309349	0.0462504	0.149492	0.0186068	0.0964657	0.00913037
8.04333	0.70755	0.0413589	0.307841	0.0479459	0.152194	0.0197995	0.0983573	0.00660016
8.05167	0.703315	0.0314889	0.307998	0.0496165	0.149731	0.0200828	0.0987635	0.00679253
8.06	0.705386	0.033816	0.30837	0.0503671	0.149028	0.0179027	0.0950908	0.00422461
8.06833	0.705408	0.0311238	0.308153	0.0489437	0.149707	0.0185563	0.094969	0.00374463
8.07667	0.700437	0.0360031	0.309047	0.0502816	0.14654	0.0170264	0.0973059	0.00573187
8.085	0.704656	0.0267593	0.309405	0.0476854	0.146077	0.0166332	0.0976335	0.00651387
8.09333	0.702027	0.0285845	0.310128	0.0468753	0.149184	0.0178719	0.0978347	0.00447893
8.10167	0.70255	0.0263436	0.308732	0.0518776	0.147796	0.017011	0.0980467	0.00474626
8.11	0.70139	0.030392	0.311109	0.0549119	0.147434	0.0164267	0.097397	0.0040745
8.11833	0.704296	0.0317314	0.313081	0.0549579	0.151237	0.0194017	0.0967991	0.00666401
8.12667	0.704798	0.0302801	0.316706	0.0509596	0.153674	0.0136743	0.0949889	0.0082218
8.135	0.702025	0.0306884	0.31576	0.0529549	0.150883	0.0136179	0.0960053	0.00797038
8.14333	0.698484	0.0338204	0.314057	0.0535158	0.152068	0.0131088	0.0973049	0.00652222
8.15167	0.697308	0.0339605	0.315363	0.0525972	0.148892	0.013476	0.0971927	0.0066
8.16	0.699019	0.0350995	0.314618	0.0550792	0.148069	0.0143491	0.0983499	0.00595753
8.16833	0.699342	0.0358135	0.313882	0.0511605	0.148364	0.0138391	0.0981664	0.00440524
8.17667	0.703616	0.036384	0.313501	0.0511676	0.147897	0.014529	0.098781	0.00471694
8.185	0.705195	0.0387708	0.310367	0.0524152	0.150311	0.0186967	0.103723	0.00851793
8.19333	0.705208	0.0388688	0.309135	0.0531087	0.148415	0.0145965	0.103966	0.00854358
8.20167	0.698259	0.0306368	0.312438	0.048903	0.150515	0.0184306	0.101498	0.0107437
8.21	0.699089	0.0227052	0.314164	0.0482135	0.151018	0.019653	0.101811	0.0112297
8.21833	0.69551	0.0265428	0.314639	0.0509577	0.148192	0.0143683	0.102784	0.00961651
8.22667	0.694193	0.0301267	0.312519	0.0521393	0.14939	0.0141829	0.0935396	0.00725994
8.235	0.698413	0.0337273	0.314281	0.0501389	0.151333	0.0175904	0.0944036	0.00732512
8.24333	0.698358	0.0360489	0.315995	0.0483872	0.149078	0.0146702	0.0954604	0.00571197
8.25167	0.697884	0.0393144	0.31341	0.0524207	0.149805	0.0133904	0.0959889	0.00872588
8.26	0.699198	0.0374333	0.314999	0.0498882	0.150632	0.0147336	0.0952838	0.00785985
8.26833	0.703521	0.0318651	0.318126	0.0493276	0.150091	0.0143991	0.0972894	0.00682627
8.27667	0.706165	0.0274838	0.318223	0.051981	0.150091	0.0143991	0.0967572	0.0064314
8.285	0.706642	0.0280483	0.315271	0.0529505	0.148546	0.0135228	0.0962178	0.00744959
8.29333	0.707179	0.0304832	0.317257	0.0484718	0.149918	0.0161112	0.0958965	0.0078504
8.30167	0.707167	0.0325392	0.315878	0.0530824	0.147474	0.0142298	0.0975978	0.0100158
8.31	0.706094	0.0341332	0.312879	0.0524568	0.146731	0.0139213	0.0978403	0.0103349
8.31833	0.701666	0.0364857	0.313446	0.0510968	0.147236	0.0125556	0.0988932	0.0102471
8.32667	0.70255	0.0358958	0.314464	0.0523661	0.150157	0.0175809	0.0983182	0.0126873
8.335	0.702476	0.0360056	0.315111	0.050877	0.148963	0.0151375	0.100781	0.0120284
8.34333	0.703694	0.0341536	0.315276	0.0531011	0.150915	0.0169493	0.100094	0.0125711
8.35167	0.702759	0.0346383	0.317526	0.051083	0.154917	0.0209041	0.100256	0.0121554
8.36	0.701779	0.034615	0.315437	0.0555353	0.156139	0.0215288	0.10147	0.0111181
8.36833	0.69746	0.0325918	0.316143	0.0524475	0.155934	0.0208659	0.1016	0.0110642
8.37667	0.698681	0.0219351	0.315938	0.0544241	0.158715	0.0254896	0.0993276	0.0104016
8.385	0.704226	0.0237681	0.315695	0.0513997	0.160082	0.024693	0.100206	0.00944702
8.39333	0.700216	0.030085	0.317423	0.0539525	0.157767	0.0218409	0.103578	0.00692771
8.40167	0.704295	0.0265376	0.316308	0.0539359	0.155705	0.0192583	0.0994015	0.00653583
8.41	0.709004	0.0308533	0.31415	0.0508181	0.155165	0.0187066	0.10109	0.00532439
8.41833	0.713952	0.0373565	0.31576	0.049502	0.152771	0.0159618	0.0992331	0.00490337
8.42667	0.711151	0.0242234	0.319182	0.0487855	0.151972	0.0149656	0.100722	0.00516852
8.435	0.710849	0.0237907	0.318252	0.0524907	0.148813	0.017723	0.097913	0.00390501
8.44333	0.714672	0.0236495	0.318496	0.049051	0.148463	0.0177272	0.098536	0.00664231
8.45167	0.712727	0.0234213	0.317845	0.05043	0.149556	0.0182104	0.0975491	0.0074098
8.46	0.708249	0.0297936	0.320346	0.0526831	0.151538	0.0202052	0.0971692	0.00684473
8.46833	0.711284	0.0454006	0.325005	0.0495668	0.156143	0.0185323	0.0974048	0.00762604
8.47667	0.712605	0.0475232	0.322929	0.0518587	0.1571	0.0187564	0.0978167	0.00707219
8.485	0.716289	0.0427194	0.323343	0.0521797	0.15909	0.0199134	0.0985195	0.00773491
8.49333	0.705341	0.0573334	0.32255	0.0535168	0.159708	0.0202482	0.0985062	0.004789
8.50167	0.701215	0.0460073	0.320915	0.0540203	0.157171	0.0204206	0.0994962	0.00479712
8.51	0.707691	0.0320403	0.325495	0.0518543	0.15062	0.014696	0.0996092	0.00584264
8.51833	0.705003	0.0305492	0.322599	0.0556271	0.150755	0.0150191	0.101201	0.00465361
8.52667	0.70775	0.0388627	0.321266	0.0524022	0.153767	0.020002	0.101048	0.0034123
8.535	0.710156	0.0432902	0.320721	0.0487546	0.154034	0.0197855	0.101328	0.00433815
8.54333	0.711522	0.0419815	0.319783	0.0466596	0.154322	0.0216833	0.100947	0.00465894
8.55167	0.709608	0.0461476	0.31677	0.0487902	0.155755	0.0196142	0.103742	0.00658553
8.56	0.715352	0.0446203	0.319006	0.0460059	0.154162	0.0175936	0.101973	0.00842922
8.56833	0.716378	0.0408779	0.319978	0.0448138	0.15293	0.0195488	0.10325	0.0112295
8.57667	0.716725	0.0408331	0.321371	0.0485933	0.152623	0.0187236	0.103225	0.0110357
8.585	0.712726	0.047222	0.323001	0.0485042	0.152605	0.0194352	0.1002	0.00585703
8.59333	0.712502	0.0475109	0.322739	0.0515765	0.152441	0.0197513	0.0993742	0.00658178
8.60167	0.713547	0.0393046	0.323144	0.0512889	0.15501	0.0190211	0.101235	0.00709565
8.61	0.706709	0.0324569	0.322655	0.0537818	0.153836	0.0210438	0.10145	0.00682453
8.61833	0.707383	0.0318311	0.323411	0.0538481	0.152729	0.0178234	0.102782	0.00645861
8.62667	0.706875	0.0282786	0.328329	0.0487816	0.153815	0.019034	0.100903	0.00996731
8.635	0.713727	0.0354886	0.323756	0.0514524	0.154172	0.0177811	0.100862	0.00990407
8.64333	0.710816	0.0267685	0.326529	0.0482697	0.153419	0.0172964	0.0998755	0.00752681
8.65167	0.719634	0.039054	0.320428	0.0550664	0.154738	0.0198987	0.0980767	0.009607
8.66	0.719055	0.0419895	0.32178	0.0529072	0.155167	0.01929	0.0956566	0.00926448
8.66833	0.720258	0.0395579	0.326685	0.0484817	0.153604	0.0208065	0.0963924	0.00659281
8.67667	0.721278	0.0384065	0.322748	0.0517842	0.15483	0.0204555	0.0963451	0.00649395
8.685	0.719562	0.0391185	0.321381	0.0523888	0.153055	0.0199448	0.0993302	0.00458703
8.69333	0.720136	0.0411196	0.323263	0.0505748	0.160888	0.0212207	0.102027	0.00744642
8.70167	0.720818	0.0405453	0.326922	0.0515352	0.157696	0.0234141	0.0998261	0.00925386
8.71	0.716265	0.0490081	0.325829	0.0527362	0.156946	0.0219313	0.100163	0.00897894
8.71833	0.721135	0.0500785	0.327105	0.0549544	0.155628	0.024278	0.0997494	0.00943806
8.72667	0.721006	0.050778	0.323024	0.0572924	0.157377	0.0257264	0.0967452	0.00507408
8.735	0.723753	0.0445376	0.324757	0.0553719	0.156197	0.0236591	0.0973234	0.00545178
8.74333	0.719095	0.045598	0.324425	0.0560587	0.156203	0.0217069	0.0975796	0.00542591
8.75167	0.719745	0.037867	0.325044	0.0534644	0.156726	0.0216489	0.0991296	0.00453944
8.76	0.718461	0.0319134	0.327817	0.0497256	0.156032	0.0205897	0.101305	0.00762048
8.76833	0.714996	0.0281277	0.326542	0.050493	0.156984	0.0203633	0.102224	0.00774833
8.77667	0.708646	0.0323766	0.326711	0.0503842	0.156001	0.0217791	0.10227	0.00847604
8.785	0.711203	0.0346206	0.327464	0.0498272	0.157017	0.022011	0.102254	0.00835021
8.79333	0.713885	0.0388654	0.326858	0.050228	0.156955	0.0219285	0.101278	0.00780979
8.80167	0.715079	0.0398823	0.324904	0.0540144	0.158949	0.0214613	0.100132	0.00910791
8.81	0.718139	0.0371912	0.327987	0.051463	0.161565	0.0168857	0.0991009	0.0100329
8.81833	0.721089	0.0357125	0.326418	0.0520157	0.161855	0.0166274	0.099397	0.00981436
8.82667	0.721205	0.0351557	0.326945	0.0525734	0.160485	0.0155661	0.0990265	0.0101785
8.835	0.721205	0.0351557	0.329941	0.049875	0.158829	0.0162209	0.100321	0.00963568
8.84333	0.720784	0.0368703	0.326587	0.0539509	0.157139	0.0181643	0.0996332	0.00871336
8.85167	0.719013	0.0356637	0.329535	0.053904	0.157902	0.0151684	0.102591	0.00686199
8.86	0.716676	0.0313126	0.332987	0.0501088	0.157388	0.0160174	0.100536	0.00968109
8.86833	0.722457	0.0338549	0.32785	0.0489907	0.157428	0.0159404	0.101504	0.00807698
8.87667	0.722898	0.0262252	0.329775	0.0525995	0.157844	0.0165931	0.0980965	0.00839932
8.885	0.722634	0.0257502	0.332118	0.0479955	0.158205	0.0169925	0.0994361	0.0116515
8.89333	0.728614	0.0302385	0.328399	0.0486786	0.157974	0.0170352	0.100866	0.0117879
8.90167	0.725854	0.0319217	0.326081	0.0520692	0.157506	0.0183949	0.10046	0.0122581
8.91	0.718967	0.0474944	0.328891	0.0516357	0.155356	0.015039	0.101399	0.0111124
8.91833	0.710867	0.0435088	0.331556	0.049061	0.156617	0.0169537	0.102272	0.0106369
8.92667	0.712685	0.0447413	0.329163	0.0552769	0.154154	0.0143058	0.104036	0.0108882
8.935	0.714023	0.0362844	0.334333	0.0498859	0.156435	0.0166666	0.103691	0.00948037
8.94333	0.718754	0.033304	0.332973	0.0522862	0.156919	0.016531	0.103618	0.00800554
8.95167	0.719841	0.0240506	0.331242	0.0507194	0.160738	0.0194908	0.102127	0.00923252
8.96	0.721639	0.0255121	0.329742	0.0540832	0.163092	0.0186997	0.101998	0.00823139
8.96833	0.719716	0.0306243	0.328207	0.0526404	0.162289	0.019114	0.101588	0.00823312
8.97667	0.723269	0.0513951	0.329628	0.0541848	0.160003	0.0154132	0.101344	0.00676672
8.985	0.713192	0.0388152	0.328919	0.0537231	0.160248	0.0168728	0.100758	0.00654947
8.99333	0.721151	0.0513783	0.333993	0.0617034	0.159029	0.0179737	0.100393	0.00766611
9.00167	0.722242	0.0523069	0.333841	0.0535624	0.157491	0.019188	0.100548	0.00730938
9.01	0.719412	0.0476002	0.331477	0.056267	0.1572	0.0199217	0.100808	0.00734665
9.01833	0.723572	0.0409876	0.331724	0.0562021	0.158249	0.0224185	0.100656	0.00661194
9.02667	0.725747	0.0390373	0.334432	0.0560272	0.158164	0.0197228	0.100653	0.0072937
9.035	0.726045	0.0432048	0.335129	0.0505534	0.159569	0.0222586	0.100647	0.00729614
9.04333	0.716829	0.0280474	0.335743	0.0543419	0.159777	0.022172	0.101439	0.00639066
9.05167	0.723435	0.0323107	0.336678	0.0489065	0.156871	0.0172037	0.102645	0.00519221
9.06	0.72611	0.0391503	0.335507	0.0502569	0.155806	0.0176466	0.101531	0.00517421
9.06833	0.722619	0.0320684	0.334595	0.0510161	0.157359	0.0157716	0.102737	0.00325672
9.07667	0.723063	0.0329406	0.334967	0.0503256	0.157153	0.0160506	0.106547	0.00510941
9.085	0.723542	0.0326237	0.334748	0.0527991	0.157337	0.0157712	0.106413	0.00443934
9.09333	0.72232	0.0400314	0.337487	0.0504939	0.158759	0.0150681	0.102965	0.00634757
9.10167	0.719391	0.0362412	0.335907	0.0461402	0.158044	0.0153109	0.103157	0.0070797
9.11	0.722997	0.0360654	0.334154	0.0486543	0.159047	0.017564	0.102994	0.00731371
9.11833	0.724084	0.0337447	0.337881	0.0485456	0.15982	0.0166312	0.103628	0.00662759
9.12667	0.724139	0.0519075	0.333975	0.0531846	0.162215	0.0193531	0.101421	0.00847091
9.135	0.720373	0.0332979	0.33501	0.0478237	0.160006	0.019067	0.102308	0.00738151
9.14333	0.727916	0.026652	0.33653	0.0520945	0.159232	0.0150833	0.102786	0.00683632
9.15167	0.723143	0.0290356	0.336783	0.0505718	0.162385	0.0185437	0.102362	0.006104
9.16	0.716873	0.0345019	0.33705	0.0497641	0.162345	0.019446	0.100288	0.00646139
9.16833	0.717483	0.0320434	0.33519	0.0500783	0.161258	0.0160582	0.102869	0.00923245
9.17667	0.718586	0.0356792	0.335833	0.046854	0.164957	0.0200293	0.106148	0.00729854
9.185	0.715652	0.0385982	0.33658	0.0436099	0.161841	0.0198847	0.106037	0.00551931
9.19333	0.725662	0.0418091	0.334569	0.047491	0.159551	0.0146126	0.107607	0.00794509
9.20167	0.721854	0.0353668	0.336666	0.0486298	0.158558	0.0148535	0.107825	0.00520352
9.21	0.722864	0.0374711	0.33747	0.0485978	0.157205	0.015015	0.107043	0.00558111
9.21833	0.722705	0.0374631	0.337113	0.0486696	0.15646	0.0160779	0.104688	0.00973011
9.22667	0.722747	0.0457506	0.335655	0.0511886	0.157656	0.020311	0.104609	0.00959372
9.235	0.720215	0.0501957	0.339252	0.0487114	0.156597	0.0191689	0.1021	0.00776462
9.24333	0.720402	0.0480096	0.336382	0.0512496	0.15784	0.0196625	0.101543	0.00921692
9.25167	0.719211	0.0432173	0.337991	0.051722	0.158154	0.0192309	0.102535	0.00750817
9.26	0.724776	0.0479284	0.341284	0.0477949	0.159438	0.0170422	0.102286	0.00657992
9.26833	0.726224	0.0381612	0.343396	0.0509271	0.161543	0.0169099	0.10302	0.00805864
9.27667	0.728807	0.0341414	0.338611	0.0566273	0.163215	0.0188829	0.103131	0.0092686
9.285	0.727834	0.0351821	0.342433	0.0596892	0.160737	0.0164212	0.10481	0.00974428
9.29333	0.725797	0.0275516	0.345786	0.0557759	0.164689	0.0183304	0.10492	0.00969624
9.30167	0.725347	0.026764	0.344623	0.0490751	0.163666	0.020718	0.106886	0.0147246
9.31	0.724466	0.0288215	0.345101	0.0525926	0.162786	0.0210683	0.104409	0.010825
9.31833	0.729392	0.0245214	0.34208	0.0551712	0.164018	0.0197328	0.102573	0.00668167
9.32667	0.721548	0.027991	0.345921	0.0493098	0.164281	0.0190928	0.105767	0.00580308
9.335	0.721408	0.023703	0.347562	0.0474729	0.163602	0.0190567	0.10494	0.00526574
9.34333	0.723128	0.0377463	0.343521	0.0514498	0.163003	0.0174903	0.105571	0.00629374
9.35167	0.722846	0.0290489	0.343752	0.0531702	0.161	0.0155923	0.106143	0.00820835
9.36	0.723909	0.0395828	0.34401	0.0505063	0.162251	0.0180953	0.103898	0.00576072
9.36833	0.727245	0.0382483	0.343367	0.0503191	0.161183	0.0157466	0.103602	0.00626645
9.37667	0.727572	0.0389924	0.34147	0.0546125	0.16248	0.0159364	0.105059	0.00631298
9.385	0.727558	0.0398195	0.343417	0.0537188	0.159766	0.0159113	0.104144	0.00555151
9.39333	0.724473	0.0444766	0.343405	0.0550925	0.158691	0.0147972	0.104761	0.0039808
9.40167	0.726232	0.03948	0.345074	0.0506522	0.155283	0.0125903	0.104283	0.00389593
9.41	0.728222	0.0423484	0.342789	0.053726	0.154873	0.0126941	0.105612	0.00616678
9.41833	0.730594	0.0455909	0.343365	0.0521773	0.154436	0.0125057	0.105682	0.00659271
9.42667	0.734946	0.0399557	0.343207	0.0527732	0.155336	0.0137367	0.107869	0.00762768
9.435	0.735065	0.0408351	0.343738	0.0496175	0.159578	0.018788	0.108656	0.00739778
9.44333	0.735944	0.0411434	0.343414	0.0493099	0.1629	0.0198987	0.106701	0.00780978
9.45167	0.736532	0.0397553	0.343794	0.0486849	0.163559	0.0214288	0.107011	0.00795913
9.46	0.737743	0.0343144	0.341624	0.0508193	0.159882	0.0184246	0.108839	0.0071831
9.46833	0.730416	0.0409156	0.34478	0.0531889	0.158284	0.0157909	0.110462	0.00620923
9.47667	0.732957	0.0344856	0.346063	0.0481965	0.161197	0.0155152	0.109625	0.00712493
9.485	0.734903	0.0334521	0.346897	0.0499448	0.163625	0.0179244	0.11043	0.0089413
9.49333	0.733883	0.0331492	0.348952	0.0473757	0.162656	0.0194114	0.111176	0.0114344
9.50167	0.736625	0.0381841	0.346754	0.0524533	0.164442	0.0183594	0.110836	0.0114664
9.51	0.738524	0.0361534	0.348307	0.0468774	0.163164	0.0187298	0.109326	0.00814946
9.51833	0.739995	0.0348745	0.348537	0.0514417	0.159334	0.021085	0.107818	0.00843905
9.52667	0.737749	0.039074	0.348729	0.0458203	0.160725	0.02156	0.107479	0.00781127
9.535	0.737401	0.0385168	0.344594	0.0500316	0.163385	0.0210865	0.104445	0.00526395
9.54333	0.733387	0.0314854	0.34805	0.046945	0.162426	0.0216677	0.103259	0.00462931
9.55167	0.731867	0.0362852	0.345846	0.0501314	0.16294	0.0212422	0.104101	0.0064528
9.56	0.732267	0.0393506	0.344393	0.049585	0.162252	0.0187722	0.103157	0.00717701
9.56833	0.734818	0.0311639	0.347676	0.0454501	0.162863	0.0194364	0.106714	0.0104877
9.57667	0.73031	0.03651	0.346143	0.0479928	0.163047	0.0181965	0.106918	0.0104418
9.585	0.736035	0.0308863	0.345535	0.0491193	0.165597	0.023542	0.107825	0.0124503
9.59333	0.732777	0.0258363	0.348301	0.045563	0.164342	0.0232369	0.106242	0.0106942
9.60167	0.732864	0.0343479	0.345037	0.0496447	0.163515	0.0235737	0.104466	0.0078297
9.61	0.730858	0.0350799	0.34477	0.0508529	0.164047	0.018766	0.103427	0.0085827
9.61833	0.73232	0.0385062	0.346541	0.0527443	0.160467	0.0209322	0.107927	0.00902796
9.62667	0.734266	0.0370501	0.34817	0.0506974	0.162028	0.0220658	0.107274	0.00980511
9.635	0.739103	0.0384941	0.347445	0.0516222	0.163207	0.0203215	0.108302	0.00970016
9.64333	0.739094	0.0361048	0.35042	0.0481214	0.162953	0.0199023	0.109354	0.0115148
9.65167	0.741049	0.0341477	0.350462	0.0526512	0.162313	0.0180208	0.10992	0.0147005
9.66	0.740311	0.0336661	0.349921	0.0559499	0.163577	0.0176853	0.107172	0.00955272
9.66833	0.739333	0.0343546	0.352082	0.0527349	0.159935	0.0145078	0.10557	0.00877602
9.67667	0.736462	0.0284467	0.350621	0.0540634	0.161983	0.0150323	0.106633	0.00717808
9.685	0.731563	0.0328181	0.351343	0.0537151	0.163105	0.0140198	0.10646	0.00600492
9.69333	0.738171	0.0274569	0.351154	0.0517606	0.164212	0.0150195	0.107334	0.0100884
9.70167	0.730368	0.0284533	0.350295	0.0519061	0.164078	0.0159415	0.109621	0.00875206
9.71	0.72781	0.0393734	0.349106	0.0464197	0.168011	0.0164062	0.109655	0.0135199
9.71833	0.734888	0.0441339	0.348464	0.0476188	0.166441	0.0170555	0.108426	0.0141675
9.72667	0.736196	0.0395414	0.350989	0.0455035	0.165002	0.015577	0.109958	0.0134682
9.735	0.734832	0.0410278	0.350861	0.0448637	0.164271	0.0169808	0.107097	0.0102395
9.74333	0.735462	0.040329	0.351133	0.0521992	0.163991	0.0211295	0.107272	0.00989607
9.75167	0.736368	0.0387793	0.355835	0.0564518	0.163887	0.0187071	0.107767	0.00878732
9.76	0.730428	0.036811	0.3549	0.054851	0.164738	0.0184764	0.107266	0.00790379
9.76833	0.735515	0.0458333	0.358449	0.0525396	0.163442	0.0188726	0.10629	0.00957112
9.77667	0.734767	0.0354407	0.358655	0.0517105	0.164166	0.02052	0.108215	0.0121402
9.785	0.739816	0.0450361	0.358779	0.0545309	0.162248	0.0171681	0.108466	0.0131256
9.79333	0.740992	0.0465136	0.358678	0.0562717	0.162619	0.0190208	0.109961	0.0103804
9.80167	0.739981	0.0517002	0.360406	0.0542345	0.162316	0.0173069	0.110236	0.0100186
9.81	0.738887	0.049977	0.360492	0.049041	0.161588	0.0190142	0.107644	0.00782949
9.81833	0.733202	0.0568131	0.356265	0.0458498	0.160971	0.0176898	0.106467	0.00817252
9.82667	0.731889	0.0526618	0.355106	0.0483024	0.159824	0.0194006	0.107181	0.00795838
9.835	0.732177	0.0474142	0.355643	0.0463042	0.161833	0.019142	0.106531	0.00826123
9.84333	0.723398	0.0515105	0.352146	0.0514007	0.163002	0.0204399	0.106719	0.00931736
9.85167	0.724752	0.0511343	0.356819	0.0548092	0.168335	0.0188277	0.106865	0.00915383
9.86	0.719338	0.0428564	0.358559	0.0521785	0.167172	0.0183774	0.110253	0.0154383
9.86833	0.722522	0.0460255	0.355627	0.053	0.16619	0.0207411	0.107868	0.0117028
9.87667	0.724803	0.0400372	0.355931	0.0542354	0.167451	0.0192221	0.10857	0.0134197
9.885	0.734219	0.044816	0.35577	0.0510005	0.166029	0.0220421	0.108878	0.0140483
9.89333	0.73654	0.0293932	0.355178	0.0487737	0.164463	0.0228217	0.108438	0.0137802
9.90167	0.739296	0.0317353	0.355693	0.052299	0.161798	0.0170255	0.108721	0.0114766
9.91	0.735505	0.0411704	0.355763	0.0509677	0.162813	0.0142515	0.108596	0.00992315
9.91833	0.73409	0.0347174	0.355732	0.05252	0.162499	0.0140576	0.106493	0.0105192
9.92667	0.736755	0.0422148	0.360695	0.0535421	0.163203	0.0133349	0.106628	0.011042
9.935	0.730224	0.0413433	0.359887	0.0561502	0.164779	0.0153355	0.108692	0.00851677
9.94333	0.733864	0.0438656	0.355721	0.0536609	0.163285	0.0212033	0.108997	0.00891874
9.95167	0.736397	0.0422564	0.359821	0.0548904	0.164835	0.0230704	0.108871	0.00779228
9.96	0.739131	0.0477742	0.356461	0.0580419	0.166154	0.0211302	0.107988	0.00898575
9.96833	0.74341	0.0533555	0.359479	0.0546368	0.165988	0.0240167	0.109173	0.0092514
9.97667	0.746644	0.050857	0.35951	0.0569761	0.168365	0.0229496	0.108137	0.00916179
9.985	0.748538	0.0492434	0.359337	0.056911	0.166819	0.021042	0.110986	0.0124415
9.99333	0.755182	0.0415122	0.360469	0.0554854	0.167363	0.0204166	0.111022	0.0125485
10.0017	0.746302	0.0385686	0.359485	0.0523874	0.165645	0.0182061	0.111403	0.0128264
10.01	0.746285	0.0333285	0.358581	0.0527541	0.163609	0.0152571	0.110559	0.0133803
10.0183	0.742539	0.0364856	0.35849	0.0537657	0.162664	0.0192412	0.110063	0.0121491
10.0267	0.741848	0.0348513	0.359441	0.0530175	0.164686	0.017762	0.108304	0.0137507
10.035	0.737203	0.0395258	0.362495	0.0570006	0.162398	0.0166156	0.106528	0.0113061
10.0433	0.73805	0.0419334	0.362398	0.0548234	0.165555	0.0183177	0.106663	0.0117889
10.0517	0.738065	0.0455825	0.359729	0.0528116	0.167194	0.018428	0.107195	0.0103969
10.06	0.737303	0.0447926	0.358014	0.0558353	0.165438	0.0188683	0.106915	0.00906024
10.0683	0.750971	0.0393532	0.358942	0.055345	0.168059	0.0203529	0.105316	0.00709898
10.0767	0.751531	0.0459846	0.358257	0.0523751	0.168806	0.0202215	0.104865	0.00769514
10.085	0.749145	0.0449157	0.361155	0.0543921	0.168474	0.0189332	0.104899	0.00782962
10.0933	0.752239	0.041731	0.360573	0.0567677	0.168916	0.0199384	0.108155	0.0119684
10.1017	0.73031	0.0393588	0.362715	0.05813	0.165596	0.0146584	0.107982	0.0122958
10.11	0.727994	0.0414386	0.365629	0.054703	0.165036	0.0157194	0.110157	0.0113836
10.1183	0.731907	0.0391396	0.364819	0.055721	0.162965	0.0128804	0.108614	0.0129968
10.1267	0.737817	0.0332201	0.362495	0.0573829	0.165336	0.0155194	0.108508	0.010525
10.135	0.74022	0.0404853	0.365662	0.0553025	0.165736	0.0138933	0.108056	0.0114929
10.1433	0.741984	0.0382644	0.363855	0.0546853	0.165894	0.01518	0.111217	0.00639718
10.1517	0.74128	0.0370704	0.361545	0.0575958	0.165831	0.0139604	0.109659	0.00799951
10.16	0.736862	0.0310621	0.361639	0.0568617	0.167795	0.0147192	0.11128	0.00621136
10.1683	0.738871	0.0314255	0.363361	0.0540534	0.169847	0.0169034	0.108919	0.00700022
10.1767	0.738705	0.0263324	0.360501	0.054068	0.170452	0.0185002	0.111177	0.00465641
10.185	0.739659	0.0271354	0.359312	0.0543108	0.170735	0.0181071	0.110672	0.00774635
10.1933	0.738382	0.0273425	0.363589	0.0527185	0.170259	0.0183069	0.109415	0.0082655
10.2017	0.740499	0.0286557	0.363047	0.049536	0.170257	0.0179147	0.108161	0.00960277
10.21	0.741107	0.0278752	0.363171	0.0533467	0.169929	0.017812	0.106414	0.0113021
10.2183	0.743308	0.0428139	0.362191	0.055504	0.168841	0.0175763	0.106501	0.0120579
10.2267	0.738666	0.040332	0.363449	0.0557198	0.167954	0.0188678	0.107174	0.0119344
10.235	0.748413	0.0469118	0.363872	0.0548168	0.168876	0.0213301	0.107874	0.0109472
10.2433	0.747593	0.0476519	0.363279	0.055494	0.169127	0.0206698	0.108503	0.0117652
10.2517	0.746342	0.0481742	0.363593	0.0557932	0.166794	0.0216135	0.112651	0.0110359
10.26	0.747408	0.0548479	0.364511	0.0605694	0.167047	0.0201093	0.113353	0.0104746
10.2683	0.748104	0.0518265	0.362166	0.061136	0.167351	0.0192107	0.111724	0.0100361
10.2767	0.745865	0.0420878	0.363864	0.0583782	0.166958	0.0187089	0.111906	0.0103566
10.285	0.746136	0.0464647	0.365757	0.0546773	0.167627	0.0185261	0.111869	0.0103034
10.2933	0.748994	0.046296	0.367923	0.0562975	0.166726	0.0176438	0.111572	0.00775123
10.3017	0.748294	0.0467054	0.367184	0.0517808	0.165833	0.0174715	0.110616	0.0109197
10.31	0.738759	0.0390801	0.370682	0.0516472	0.165666	0.015321	0.110676	0.0071063
10.3183	0.742458	0.0452203	0.368824	0.0516492	0.165636	0.0154409	0.110775	0.00881188
10.3267	0.742841	0.0447664	0.367094	0.0539926	0.163376	0.0175005	0.111022	0.00915494
10.335	0.748194	0.046475	0.365498	0.0514522	0.170626	0.0176435	0.109937	0.00874177
10.3433	0.7508	0.0446851	0.366384	0.0552542	0.17283	0.0194192	0.108806	0.00893291
10.3517	0.752725	0.0454769	0.364867	0.0571391	0.172166	0.0207924	0.109049	0.00998767
10.36	0.751837	0.0440011	0.365971	0.0613698	0.173069	0.0187696	0.107298	0.00930564
10.3683	0.749473	0.0416256	0.36529	0.0574971	0.172986	0.018634	0.109919	0.0094017
10.3767	0.745644	0.0456474	0.366945	0.0578085	0.170024	0.0184812	0.111098	0.00606662
10.385	0.751136	0.0374807	0.36889	0.057527	0.169194	0.0194134	0.112785	0.00689682
10.3933	0.74943	0.0382142	0.368629	0.0578591	0.169629	0.0170091	0.112638	0.00669988
10.4017	0.743813	0.0262637	0.368352	0.0586071	0.168511	0.0200171	0.113432	0.00780209
10.41	0.745042	0.0395202	0.368874	0.0572599	0.166987	0.0175399	0.112386	0.00462747
10.4183	0.753022	0.0433257	0.371976	0.0539382	0.16653	0.0154983	0.111389	0.00590358
10.4267	0.752111	0.0443716	0.366999	0.055822	0.168938	0.0122911	0.110188	0.00729538
10.435	0.752624	0.0354247	0.369139	0.0551091	0.168483	0.0153435	0.111155	0.00845582
10.4433	0.745167	0.0410299	0.366218	0.0595358	0.167203	0.013056	0.110242	0.00645334
10.4517	0.750732	0.0364905	0.371812	0.0582165	0.168759	0.0156185	0.112287	0.00756537
10.46	0.752633	0.0360602	0.371015	0.058395	0.168382	0.0179018	0.112379	0.00744586
10.4683	0.751228	0.0424425	0.374182	0.0557457	0.169728	0.0186202	0.111167	0.00764966
10.4767	0.748136	0.0399323	0.370971	0.0595693	0.170623	0.0182952	0.111375	0.0107838
10.485	0.755538	0.0463437	0.36975	0.0567882	0.17061	0.0185737	0.112668	0.0111641
10.4933	0.751017	0.0368392	0.369358	0.0568351	0.172058	0.0200554	0.108029	0.0071125
10.5017	0.752003	0.0375761	0.368016	0.0524512	0.171274	0.0201616	0.109816	0.00968482
10.51	0.752134	0.0367204	0.366724	0.0525567	0.170355	0.0177042	0.109558	0.00859136
10.5183	0.749611	0.0436208	0.365321	0.0547335	0.17196	0.0160921	0.108714	0.00811525
10.5267	0.748689	0.0481522	0.370999	0.0502785	0.174489	0.0158667	0.108714	0.00811525
10.535	0.746092	0.0477598	0.369876	0.0517212	0.169357	0.0145911	0.110316	0.00824323
10.5433	0.74673	0.0485771	0.372026	0.0614012	0.168314	0.0157788	0.113273	0.00867653
10.5517	0.745867	0.0534473	0.374202	0.0592651	0.16718	0.0161716	0.112785	0.00986905
10.56	0.745454	0.0536583	0.373599	0.060011	0.166712	0.0166172	0.114246	0.00979028
10.5683	0.744253	0.0488837	0.377019	0.0587502	0.16453	0.0133249	0.115443	0.0108508
10.5767	0.750894	0.0556662	0.375032	0.0520759	0.163614	0.0159141	0.114265	0.00623267
10.585	0.746081	0.047583	0.373391	0.0507611	0.163889	0.016734	0.114476	0.00659727
10.5933	0.752753	0.042695	0.373881	0.0494884	0.165466	0.0173516	0.113925	0.00539427
10.6017	0.751872	0.04837	0.374156	0.0551887	0.165487	0.017448	0.114199	0.00770591
10.61	0.759733	0.0416721	0.372204	0.05599	0.167601	0.0168038	0.115266	0.00999335
10.6183	0.755918	0.0353418	0.37391	0.0538777	0.168731	0.0177751	0.11612	0.0113715
10.6267	0.760522	0.0407383	0.373442	0.0550759	0.169599	0.0144495	0.114139	0.0118308
10.635	0.75865	0.0399479	0.375395	0.0536228	0.172045	0.0217966	0.115518	0.0113974
10.6433	0.755509	0.0372149	0.37248	0.056381	0.170882	0.0222664	0.116004	0.00947364
10.6517	0.761407	0.0446362	0.373882	0.0569689	0.167193	0.0204854	0.116897	0.00845403
10.66	0.761169	0.0461221	0.371503	0.0541083	0.165921	0.0195081	0.114433	0.0112601
10.6683	0.759951	0.0468559	0.372832	0.052445	0.167944	0.0179348	0.113754	0.00998524
10.6767	0.754871	0.0510507	0.371371	0.0491826	0.167474	0.0180607	0.115854	0.00818183
10.685	0.75411	0.0498201	0.369715	0.0495359	0.167592	0.0176985	0.116905	0.00960432
10.6933	0.752309	0.0503307	0.370382	0.0492795	0.170791	0.0197925	0.116871	0.009622
10.7017	0.753183	0.0474324	0.371482	0.0507036	0.17081	0.0182996	0.116158	0.00744883
10.71	0.754859	0.0468518	0.372456	0.056465	0.16934	0.0216849	0.116155	0.00759298
10.7183	0.755986	0.0434743	0.373682	0.0557765	0.169914	0.0196363	0.114469	0.00719049
10.7267	0.757248	0.0439047	0.372562	0.0545182	0.171277	0.0195074	0.113463	0.00725378
10.735	0.755892	0.0428162	0.372443	0.0503117	0.176193	0.0192133	0.112771	0.00801203
10.7433	0.755638	0.041467	0.371851	0.0519834	0.174326	0.0204257	0.112237	0.00815128
10.7517	0.752752	0.0427451	0.369554	0.0579432	0.171496	0.0156184	0.11078	0.00814951
10.76	0.746812	0.032807	0.371786	0.0560578	0.175036	0.017725	0.11006	0.00735739
10.7683	0.7484	0.0309239	0.372467	0.0568754	0.174908	0.017913	0.109901	0.00731553
10.7767	0.752562	0.0301309	0.377176	0.0524126	0.172612	0.0188138	0.113922	0.0148556
10.785	0.755767	0.0352072	0.37603	0.0579782	0.171417	0.0182868	0.111544	0.0106392
10.7933	0.75641	0.0347842	0.370951	0.052517	0.169024	0.0178055	0.112958	0.00862363
10.8017	0.752241	0.0274521	0.373699	0.0519752	0.168093	0.0133795	0.113109	0.00936353
10.81	0.755835	0.0350306	0.375165	0.0533899	0.16916	0.0155622	0.11183	0.00999452
10.8183	0.754219	0.0348063	0.372457	0.0598253	0.170732	0.0147077	0.113478	0.00780131
10.8267	0.751112	0.0307386	0.374508	0.0529547	0.172139	0.0166602	0.115631	0.00870315
10.835	0.750526	0.0329383	0.37488	0.0539369	0.174283	0.0191678	0.115564	0.0109019
10.8433	0.749967	0.0367369	0.374194	0.0524696	0.174227	0.018475	0.11354	0.013598
10.8517	0.752498	0.0397326	0.374799	0.0528364	0.174835	0.0226923	0.117716	0.0150035
10.86	0.757916	0.0474176	0.375088	0.0524346	0.171813	0.0189785	0.113893	0.0106983
10.8683	0.760125	0.0449981	0.379026	0.0568499	0.173078	0.0230164	0.11594	0.00975158
10.8767	0.75509	0.0476804	0.37885	0.0555089	0.171184	0.0210789	0.114962	0.00710306
10.885	0.757583	0.0451056	0.378119	0.0528025	0.17199	0.0238556	0.116903	0.0127007
10.8933	0.757628	0.0442107	0.378346	0.0548358	0.17113	0.019697	0.114852	0.0069566
10.9017	0.757725	0.0444077	0.378521	0.0557589	0.167837	0.0171085	0.114989	0.00716765
10.91	0.75449	0.0465543	0.377528	0.056456	0.167927	0.0171524	0.114576	0.00699763
10.9183	0.751444	0.0414688	0.377646	0.055603	0.169626	0.0203119	0.115231	0.0079117
10.9267	0.752478	0.0415465	0.375715	0.0593897	0.171525	0.0181774	0.115231	0.0079117
10.935	0.754314	0.0398156	0.377207	0.0602354	0.172308	0.0195686	0.117342	0.0111773
10.9433	0.753207	0.0412134	0.377525	0.0567549	0.172904	0.0206111	0.11601	0.0113747
10.9517	0.756261	0.0447736	0.376403	0.0587465	0.170613	0.0188097	0.116421	0.0115762
10.96	0.757778	0.04732	0.375366	0.0546085	0.171612	0.0205313	0.116737	0.013638
10.9683	0.75868	0.0493865	0.377738	0.0520065	0.169779	0.0218143	0.117812	0.0121226
10.9767	0.75762	0.0417281	0.375241	0.0512011	0.171382	0.0245586	0.117929	0.0107404
10.985	0.76042	0.0408367	0.372633	0.0544322	0.172874	0.024355	0.118055	0.0111231
10.9933	0.75659	0.0432645	0.374976	0.0522911	0.172259	0.0248176	0.1164	0.0112256
11.0017	0.761773	0.0475362	0.377578	0.0479806	0.175033	0.0256794	0.113583	0.0114295
11.01	0.761468	0.0397217	0.374293	0.0520327	0.175084	0.0215633	0.112458	0.0128327
11.0183	0.760008	0.0478898	0.375727	0.0555409	0.175333	0.0241301	0.111708	0.01286
11.0267	0.758287	0.0440504	0.380168	0.0538987	0.172813	0.0225977	0.113461	0.0114649
11.035	0.752034	0.0451472	0.379096	0.0530557	0.17683	0.025337	0.115062	0.00916641
11.0433	0.752232	0.0414745	0.384593	0.0493128	0.173098	0.0164287	0.118121	0.00585811
11.0517	0.752169	0.0414916	0.38023	0.0507487	0.169726	0.0153354	0.117737	0.00589426
11.06	0.75158	0.0400688	0.378696	0.0517365	0.171634	0.0153492	0.116755	0.00337476
11.0683	0.7501	0.0404676	0.379714	0.0473751	0.173427	0.0167212	0.116312	0.0037754
11.0767	0.755938	0.0407668	0.380316	0.0473432	0.173032	0.016197	0.113797	0.00782582
11.085	0.75525	0.0516444	0.382004	0.0439178	0.174049	0.0212958	0.113902	0.00832578
11.0933	0.754492	0.0552553	0.380334	0.0453727	0.174672	0.019544	0.116794	0.00708945
11.1017	0.754717	0.0616813	0.381923	0.0457436	0.174957	0.0199915	0.115455	0.0082763
11.11	0.754528	0.0651602	0.381944	0.0416378	0.173057	0.0171548	0.115553	0.00894061
11.1183	0.755544	0.0637671	0.382971	0.0431573	0.170963	0.0160239	0.114686	0.00851402
11.1267	0.750791	0.0628738	0.383748	0.0419286	0.171072	0.0158578	0.115864	0.00918233
11.135	0.757486	0.0607689	0.382252	0.0439574	0.17215	0.0162837	0.115179	0.0111491
11.1433	0.758664	0.0551217	0.385546	0.0445208	0.167011	0.0141506	0.114018	0.0109213
11.1517	0.760855	0.0476399	0.386887	0.0518539	0.166367	0.0160663	0.115336	0.0127916
11.16	0.761797	0.0433922	0.386503	0.048911	0.168115	0.0151308	0.116641	0.0121109
11.1683	0.76483	0.0452632	0.385315	0.0504782	0.170309	0.0169997	0.115298	0.0122887
11.1767	0.764222	0.0404075	0.385129	0.0500167	0.171186	0.0179318	0.114749	0.0108102
11.185	0.764631	0.0403797	0.384925	0.0503585	0.174472	0.0189556	0.11446	0.0100879
11.1933	0.755642	0.0521767	0.384119	0.0502442	0.177336	0.0212646	0.114638	0.0107013
11.2017	0.765068	0.0403543	0.38404	0.0515004	0.175709	0.0218019	0.112793	0.0120316
11.21	0.760993	0.0461594	0.384601	0.0522651	0.17346	0.0184821	0.112196	0.0106006
11.2183	0.762397	0.0480588	0.384667	0.0502429	0.176901	0.0205077	0.116421	0.0114677
11.2267	0.767218	0.0494808	0.385827	0.0515374	0.178077	0.0205254	0.115935	0.0118079
11.235	0.765877	0.038397	0.386095	0.0491873	0.178059	0.0197039	0.114386	0.00595664
11.2433	0.768165	0.0439888	0.385153	0.0485652	0.177934	0.0193738	0.120413	0.0106853
11.2517	0.770061	0.0467256	0.383741	0.0503708	0.17708	0.0203099	0.115946	0.00389167
11.26	0.763804	0.0415289	0.387445	0.053313	0.177063	0.0245904	0.115212	0.00186969
11.2683	0.765417	0.0419037	0.387268	0.0497228	0.175306	0.0224825	0.116451	0.00459975
11.2767	0.755908	0.0507778	0.386186	0.0473992	0.173899	0.0194988	0.11718	0.00585391
11.285	0.753967	0.0461595	0.388116	0.0516272	0.171168	0.0176533	0.11659	0.00635736
11.2933	0.753354	0.0451601	0.383204	0.0486195	0.171684	0.0157152	0.116242	0.00617663
11.3017	0.755677	0.0466139	0.385775	0.0465834	0.171812	0.012941	0.115979	0.00751195
11.31	0.759944	0.0498367	0.387484	0.0514834	0.173711	0.0155685	0.115417	0.00801854
11.3183	0.762638	0.0516712	0.387291	0.0522081	0.171046	0.0118562	0.114796	0.00774893
11.3267	0.764807	0.0554667	0.38997	0.0509613	0.174354	0.0169144	0.114509	0.00816224
11.335	0.763156	0.056532	0.387931	0.0530394	0.17961	0.0253614	0.11524	0.0102205
11.3433	0.766352	0.0529351	0.3876	0.0536169	0.176666	0.0251739	0.115546	0.00876605
11.3517	0.764283	0.047745	0.386355	0.0533707	0.176078	0.027182	0.116798	0.0116773
11.36	0.764586	0.0442258	0.383226	0.0540948	0.1757	0.0272114	0.116042	0.0124135
11.3683	0.771637	0.0491356	0.381978	0.049104	0.175003	0.023084	0.117411	0.0127647
11.3767	0.765321	0.0421006	0.385361	0.0452039	0.174458	0.0223332	0.119853	0.00913728
11.385	0.761984	0.0343508	0.388522	0.0427999	0.172909	0.0188641	0.118866	0.00593912
11.3933	0.761023	0.0309141	0.383728	0.0481767	0.175552	0.0179766	0.117312	0.00558488
11.4017	0.753057	0.0321195	0.387311	0.04437	0.177367	0.0187269	0.116791	0.00596615
11.41	0.756283	0.0296082	0.385511	0.0434454	0.178471	0.0190294	0.115913	0.0066208
11.4183	0.762656	0.0364331	0.388842	0.0415191	0.176914	0.0183413	0.116036	0.00665449
11.4267	0.763458	0.035458	0.387652	0.0454462	0.178215	0.0195596	0.11534	0.00671859
11.435	0.767618	0.0477572	0.388554	0.0441235	0.177971	0.0198043	0.117283	0.00947344
11.4433	0.769444	0.0482291	0.390399	0.0487341	0.180873	0.0221199	0.117951	0.00657195
11.4517	0.769612	0.0490122	0.391155	0.0500084	0.181137	0.0214125	0.116271	0.0119049
11.46	0.763252	0.0483152	0.389567	0.0530494	0.179682	0.0198611	0.116356	0.00466456
11.4683	0.764366	0.0509628	0.391671	0.0474571	0.176361	0.0186825	0.11414	0.00922292
11.4767	0.764427	0.0528421	0.392483	0.0467622	0.17433	0.0185692	0.114127	0.00856703
11.485	0.759261	0.0449147	0.392443	0.0475293	0.173742	0.0168747	0.116572	0.0115829
11.4933	0.761442	0.0399661	0.394236	0.054981	0.175103	0.016707	0.116337	0.0100357
11.5017	0.761149	0.0401841	0.397101	0.0511301	0.174126	0.0157861	0.117145	0.0113923
11.51	0.758321	0.0404257	0.396522	0.0539267	0.174122	0.0157915	0.11767	0.0108502
11.5183	0.765803	0.0464055	0.394098	0.060628	0.174537	0.0164125	0.11626	0.00710852
11.5267	0.767312	0.0474769	0.395471	0.0586539	0.173874	0.0160958	0.117113	0.00482624
11.535	0.768166	0.0478819	0.390599	0.0559527	0.174625	0.0190089	0.119816	0.00903274
11.5433	0.765862	0.0515013	0.390839	0.0537922	0.175503	0.0203759	0.116973	0.00561057
11.5517	0.770951	0.0466034	0.385872	0.049111	0.175393	0.0201594	0.118847	0.00828443
11.56	0.772006	0.0492928	0.386545	0.0489793	0.173811	0.0212856	0.118463	0.00914717
11.5683	0.770141	0.039411	0.386044	0.0496028	0.17489	0.0222599	0.115939	0.00916861
11.5767	0.77162	0.0369116	0.389153	0.0465891	0.175083	0.0235505	0.116734	0.00841993
11.585	0.769391	0.038844	0.391089	0.0464302	0.175648	0.0227677	0.116336	0.0111883
11.5933	0.767061	0.0364561	0.393046	0.0484976	0.177371	0.0239359	0.119318	0.00908835
11.6017	0.767649	0.0409743	0.391726	0.0497784	0.17623	0.0219324	0.115891	0.0106581
11.61	0.766361	0.0443582	0.396378	0.0434888	0.175905	0.0212518	0.119811	0.0100723
11.6183	0.769658	0.0406237	0.39173	0.0493474	0.176242	0.0217742	0.117781	0.00989517
11.6267	0.768707	0.0405298	0.393523	0.0471105	0.176035	0.0220711	0.115207	0.0109085
11.635	0.769039	0.0400508	0.394739	0.0557804	0.17723	0.0247248	0.115687	0.0117125
11.6433	0.767665	0.0422202	0.394473	0.0477209	0.177291	0.0225693	0.115853	0.012485
11.6517	0.751614	0.0509291	0.393086	0.0506733	0.178233	0.0220607	0.118825	0.0120011
11.66	0.751162	0.0501477	0.393178	0.0547489	0.17765	0.0227442	0.118817	0.0121638
11.6683	0.758082	0.0507538	0.393623	0.0528127	0.175559	0.024366	0.118834	0.0128443
11.6767	0.766743	0.0449578	0.391554	0.0535751	0.173371	0.0238869	0.116818	0.0113284
11.685	0.76105	0.0479538	0.396385	0.0491883	0.173827	0.0238688	0.116874	0.0112722
11.6933	0.766101	0.0435516	0.394323	0.0493575	0.173567	0.0241222	0.117193	0.0116772
11.7017	0.766228	0.0437716	0.393293	0.0497293	0.171872	0.0210948	0.118821	0.0101718
11.71	0.77188	0.04075	0.389508	0.0481423	0.172156	0.015131	0.119932	0.0100272
11.7183	0.773754	0.0451151	0.39393	0.050754	0.177223	0.0175144	0.120287	0.00743307
11.7267	0.776924	0.0466995	0.394701	0.0465171	0.179773	0.0158384	0.115957	0.0105179
11.735	0.773634	0.0500176	0.392516	0.0540571	0.17945	0.0161912	0.119534	0.00995191
11.7433	0.773235	0.0504492	0.394462	0.0481495	0.181713	0.0201078	0.119277	0.0104278
11.7517	0.771656	0.0509815	0.394375	0.0485932	0.181799	0.0220059	0.117184	0.0106839
11.76	0.766725	0.0556079	0.393563	0.0469461	0.178978	0.0197318	0.116497	0.0106346
11.7683	0.768392	0.0584876	0.392131	0.0446291	0.174229	0.0204801	0.117203	0.0102224
11.7767	0.769459	0.0516435	0.391571	0.0446613	0.175503	0.0208884	0.114842	0.0115766
11.785	0.769414	0.0548177	0.393684	0.0447955	0.178176	0.0173872	0.116202	0.0111484
11.7933	0.768682	0.0542691	0.39219	0.0504984	0.17732	0.016928	0.114743	0.011212
11.8017	0.75408	0.0414815	0.396497	0.0501729	0.177531	0.0169253	0.117086	0.0128987
11.81	0.758305	0.037404	0.39646	0.0513011	0.177738	0.0173759	0.120315	0.0142696
11.8183	0.764802	0.0506923	0.398717	0.0499463	0.177132	0.0157627	0.119797	0.0135998
11.8267	0.763097	0.0518728	0.398134	0.0498844	0.176855	0.0170454	0.117566	0.00887649
11.835	0.766134	0.0504308	0.397743	0.0501592	0.178807	0.0195962	0.124036	0.00857594
11.8433	0.768402	0.0467953	0.396293	0.049682	0.178954	0.0196193	0.119196	0.00678731
11.8517	0.771149	0.0437275	0.39574	0.051339	0.180607	0.0202277	0.122941	0.00935214
11.86	0.771331	0.0431938	0.396939	0.052663	0.179304	0.0200747	0.12132	0.0109865
11.8683	0.768569	0.040788	0.3969	0.0554258	0.17867	0.0182191	0.1214	0.0146603
11.8767	0.768344	0.0455608	0.395919	0.0527538	0.180028	0.0201998	0.119947	0.0148603
11.885	0.76743	0.0511494	0.398336	0.0504638	0.18119	0.0240684	0.120487	0.013967
11.8933	0.77021	0.0502256	0.397214	0.0463875	0.180166	0.0224524	0.120337	0.0108331
11.9017	0.76862	0.0522532	0.394566	0.047388	0.183617	0.0231476	0.122997	0.00890055
11.91	0.770026	0.0483094	0.395338	0.0452575	0.182651	0.0226451	0.12118	0.00850661
11.9183	0.769758	0.0451253	0.398125	0.0441548	0.180289	0.0230982	0.119409	0.0043896
11.9267	0.771218	0.0405137	0.397732	0.0499684	0.181431	0.0230021	0.121577	0.00434492
11.935	0.772233	0.0397194	0.400493	0.0464207	0.181309	0.0219923	0.122332	0.00531005
11.9433	0.77191	0.0380086	0.397488	0.0460845	0.1801	0.0206484	0.121395	0.00607082
11.9517	0.778962	0.0399221	0.400421	0.0420662	0.179728	0.0200938	0.121591	0.00640867
11.96	0.776775	0.0412018	0.396628	0.0465133	0.180611	0.0185165	0.118417	0.010469
11.9683	0.77625	0.0385385	0.397386	0.0460536	0.180431	0.0183503	0.117193	0.0102424
11.9767	0.776781	0.0416995	0.393408	0.0502811	0.17968	0.0187541	0.117193	0.0102424
11.985	0.773046	0.0453761	0.396385	0.0475256	0.181338	0.0169441	0.118305	0.0118867
11.9933	0.768308	0.0499729	0.395254	0.0532355	0.1789	0.0192299	0.116707	0.0111054
12.0017	0.766834	0.0492042	0.393908	0.0543342	0.178535	0.0180942	0.121212	0.00820005
12.01	0.771864	0.0458297	0.391375	0.05195	0.180533	0.018294	0.122252	0.00891581
12.0183	0.777266	0.0456198	0.401941	0.0491714	0.177741	0.0119284	0.122478	0.00952486
12.0267	0.784446	0.0417809	0.394312	0.0488532	0.175709	0.0177908	0.121807	0.00978349
12.035	0.7844	0.0419112	0.399468	0.0453682	0.176535	0.016666	0.123177	0.00894142
12.0433	0.781734	0.0430787	0.40021	0.050526	0.177059	0.0165421	0.122897	0.00955301
12.0517	0.778922	0.0497016	0.401868	0.051485	0.177309	0.0143034	0.122897	0.00955301
12.06	0.778648	0.0492291	0.400207	0.0494279	0.18173	0.0159157	0.123118	0.00936048
12.0683	0.777135	0.0432036	0.396922	0.0509972	0.183307	0.0158818	0.120544	0.00732577
12.0767	0.780114	0.0395139	0.398622	0.0497497	0.181227	0.0154149	0.119088	0.00945247
12.085	0.779775	0.0392096	0.399087	0.0462461	0.179925	0.0182188	0.120475	0.0088413
12.0933	0.779239	0.0396994	0.400297	0.0460239	0.178186	0.0193856	0.120499	0.00797371
12.1017	0.777547	0.0463555	0.399279	0.0496123	0.17797	0.0194112	0.120531	0.00728503
12.11	0.781173	0.0513863	0.401851	0.0501969	0.179737	0.0184629	0.120921	0.00766921
12.1183	0.778232	0.0538794	0.400494	0.0458796	0.178383	0.021072	0.120951	0.0070889
12.1267	0.77956	0.0542043	0.402988	0.0501242	0.179161	0.0217909	0.124874	0.0109288
12.135	0.779941	0.0512855	0.403907	0.0457113	0.179837	0.0243746	0.122995	0.00779592
12.1433	0.781597	0.0470159	0.40183	0.0482482	0.179912	0.0211935	0.123464	0.0141774
12.1517	0.778302	0.0485198	0.401959	0.0453991	0.18226	0.0216281	0.123002	0.014484
12.16	0.779918	0.0417393	0.400556	0.0453135	0.182274	0.0200831	0.124671	0.0152085
12.1683	0.78656	0.0356521	0.399814	0.048518	0.182409	0.0198944	0.121818	0.0142208
12.1767	0.773724	0.0439334	0.401569	0.0477234	0.182785	0.0212147	0.121343	0.0147391
12.185	0.778269	0.0414868	0.402711	0.0498258	0.182032	0.022008	0.120411	0.0114659
12.1933	0.777813	0.0499791	0.404114	0.0497338	0.179129	0.0207171	0.121024	0.0140867
12.2017	0.775614	0.053632	0.402873	0.0560668	0.178769	0.0210037	0.117928	0.0135494
12.21	0.766115	0.0421427	0.404986	0.052615	0.18001	0.0258851	0.119682	0.0119352
12.2183	0.770609	0.0428879	0.405089	0.0528609	0.182671	0.0253457	0.118715	0.0101795
12.2267	0.775431	0.0383619	0.40671	0.0516827	0.180082	0.0218484	0.120795	0.0097633
12.235	0.770372	0.0433364	0.403136	0.0525985	0.181266	0.0237166	0.12096	0.00783088
12.2433	0.776394	0.0389369	0.406468	0.0522771	0.18005	0.0197873	0.12144	0.0066661
12.2517	0.777626	0.0357635	0.407037	0.051838	0.180311	0.0195198	0.121433	0.00835385
12.26	0.77786	0.0405722	0.403208	0.0517912	0.179015	0.0210256	0.122729	0.00917919
12.2683	0.780198	0.045595	0.399618	0.0513489	0.181917	0.0197329	0.122266	0.00783308
12.2767	0.779724	0.0450767	0.400314	0.049281	0.1809	0.0200631	0.122801	0.0115171
12.285	0.784164	0.052477	0.3999	0.0519926	0.18037	0.019217	0.122442	0.0114723
12.2933	0.783601	0.0554622	0.406136	0.0560861	0.178498	0.0162392	0.125279	0.00746239
12.3017	0.788964	0.0518131	0.408772	0.0572209	0.177257	0.0138522	0.123765	0.00778802
12.31	0.790266	0.0511432	0.411221	0.0543341	0.175577	0.0118091	0.124109	0.00835156
12.3183	0.79455	0.0475086	0.41042	0.059946	0.175286	0.0129069	0.1184	0.0102706
12.3267	0.793533	0.0467643	0.411981	0.0568802	0.176394	0.0144825	0.117878	0.011976
12.335	0.791246	0.0465159	0.405965	0.0603872	0.177418	0.0185665	0.117269	0.0126511
12.3433	0.790984	0.0447545	0.40828	0.0574144	0.177923	0.0193674	0.11875	0.0135276
12.3517	0.782542	0.057375	0.409499	0.0584522	0.179579	0.024395	0.122137	0.00984118
12.36	0.777668	0.0682216	0.409078	0.0549982	0.180987	0.0232375	0.124854	0.00817221
12.3683	0.783963	0.0575214	0.407729	0.0566112	0.178731	0.0235065	0.122143	0.0114583
12.3767	0.788827	0.0579506	0.407545	0.059393	0.177848	0.0212245	0.121882	0.0116314
12.385	0.787134	0.0593921	0.408341	0.063421	0.179999	0.0198398	0.121251	0.00840456
12.3933	0.777347	0.0478393	0.400097	0.0553193	0.179554	0.0182804	0.121611	0.00895083
12.4017	0.778613	0.045236	0.400965	0.0549051	0.181497	0.0147353	0.119512	0.00877876
12.41	0.77681	0.047814	0.406435	0.049861	0.183589	0.0132991	0.119622	0.00864618
12.4183	0.77614	0.0463043	0.40411	0.0464538	0.185827	0.0145825	0.119047	0.00772408
12.4267	0.777234	0.0481868	0.405196	0.0451492	0.186387	0.0179621	0.119629	0.00739457
12.435	0.775213	0.0425141	0.407347	0.0487489	0.183817	0.0143595	0.119518	0.00758893
12.4433	0.781357	0.0505258	0.406498	0.047953	0.180956	0.0207089	0.122511	0.0121318
12.4517	0.782068	0.0524355	0.406281	0.0500464	0.181015	0.0169455	0.12278	0.0104434
12.46	0.779394	0.045236	0.407648	0.0525304	0.179362	0.0176002	0.122268	0.0128201
12.4683	0.778833	0.0460866	0.409586	0.0534588	0.180371	0.0161656	0.122581	0.0125409
12.4767	0.785117	0.0544778	0.412734	0.0519734	0.181081	0.0140642	0.120845	0.0125194
12.485	0.780586	0.0529068	0.408227	0.0587107	0.182392	0.0147351	0.119071	0.0141022
12.4933	0.779482	0.0539142	0.410336	0.0523315	0.18304	0.0174932	0.120483	0.016529
12.5017	0.778893	0.0507101	0.409712	0.0536656	0.183837	0.0163238	0.121819	0.0163875
12.51	0.78307	0.0493788	0.410831	0.0544735	0.183673	0.017004	0.119601	0.0159791
12.5183	0.780945	0.0476172	0.412433	0.0542634	0.182762	0.0184333	0.12094	0.0147194
12.5267	0.785383	0.0380797	0.411351	0.0531558	0.182798	0.0179785	0.119923	0.0143583
12.535	0.790023	0.0501016	0.412486	0.0533233	0.184558	0.0149574	0.119765	0.0141383
12.5433	0.789718	0.0502919	0.40957	0.0556048	0.185053	0.0137395	0.118944	0.0113219
12.5517	0.786814	0.0486048	0.407714	0.0559951	0.182758	0.0156131	0.123743	0.0114161
12.56	0.789088	0.048716	0.408357	0.054351	0.18403	0.0157777	0.121751	0.0108176
12.5683	0.786192	0.0512206	0.409038	0.0562232	0.186054	0.0160171	0.120557	0.00882523
12.5767	0.782443	0.044823	0.411166	0.0542804	0.186683	0.0181215	0.12216	0.0096614
12.585	0.787691	0.044681	0.41269	0.0552723	0.182943	0.0203277	0.122696	0.0103334
12.5933	0.78817	0.044056	0.410331	0.0556521	0.186606	0.0177652	0.12283	0.0125543
12.6017	0.789718	0.0421375	0.410658	0.0551081	0.187297	0.0186772	0.121694	0.00963015
12.61	0.790969	0.0510152	0.411649	0.0515574	0.18554	0.0184015	0.121848	0.00994094
12.6183	0.790405	0.0500687	0.408604	0.0492307	0.183895	0.0189436	0.121527	0.00992441
12.6267	0.789164	0.0531435	0.406459	0.0507817	0.183986	0.0196588	0.121793	0.00953587
12.635	0.789537	0.0559554	0.410248	0.0503214	0.183205	0.018653	0.12078	0.0103278
12.6433	0.787887	0.0544873	0.410698	0.0538435	0.181058	0.0164058	0.121924	0.0121721
12.6517	0.790976	0.0512117	0.412256	0.0502627	0.181997	0.0157707	0.12304	0.0116471
12.66	0.785022	0.0477842	0.409067	0.0537692	0.181799	0.0158597	0.121618	0.0137944
12.6683	0.785674	0.0478064	0.409916	0.052741	0.180348	0.0136671	0.12147	0.0140135
12.6767	0.785286	0.0471763	0.406344	0.0489686	0.180348	0.0136671	0.11958	0.0152015
12.685	0.784368	0.0482515	0.404535	0.0481886	0.182597	0.0171226	0.119743	0.0152177
12.6933	0.785394	0.0467632	0.405382	0.0514668	0.183929	0.0190404	0.120323	0.0154926
12.7017	0.781683	0.0486921	0.404333	0.053216	0.184648	0.018002	0.122198	0.0123035
12.71	0.78555	0.0461949	0.407298	0.049883	0.185546	0.0183095	0.120533	0.0126871
12.7183	0.793711	0.0467442	0.408135	0.0503645	0.186761	0.0197779	0.124041	0.0140816
12.7267	0.790409	0.0522925	0.413823	0.0493965	0.187018	0.0193996	0.125574	0.0136603
12.735	0.789422	0.0492349	0.409609	0.0511292	0.186607	0.0199752	0.126801	0.0139175
12.7433	0.796027	0.041297	0.409991	0.0509473	0.183331	0.0185446	0.12514	0.0163681
12.7517	0.79605	0.0438602	0.409608	0.0494696	0.185349	0.024185	0.12478	0.0161999
12.76	0.796437	0.043661	0.408891	0.050746	0.184495	0.0248303	0.123001	0.0131726
12.7683	0.794948	0.0417155	0.408889	0.0517695	0.183954	0.0249246	0.122117	0.0125215
12.7767	0.791689	0.0419826	0.409177	0.0432519	0.184829	0.0244993	0.119646	0.0102029
12.785	0.787916	0.0452078	0.41072	0.0430106	0.185124	0.0214461	0.120304	0.00968018
12.7933	0.784588	0.0450715	0.408574	0.0483061	0.184558	0.0184015	0.120539	0.00937927
12.8017	0.786296	0.0415518	0.410617	0.0463596	0.183825	0.0167876	0.122645	0.010159
12.81	0.785513	0.0465187	0.407657	0.0480729	0.183125	0.0136031	0.12301	0.0104684
12.8183	0.778912	0.0528641	0.410007	0.0500597	0.184464	0.0167323	0.123288	0.0101322
12.8267	0.778618	0.0530108	0.413146	0.0482582	0.183341	0.0180705	0.122888	0.0103198
12.835	0.7832	0.0456629	0.41266	0.0490337	0.184099	0.0196454	0.122643	0.0105308
12.8433	0.783414	0.0462373	0.41264	0.0531758	0.183712	0.0201851	0.123328	0.0108715
12.8517	0.782554	0.0490865	0.410219	0.0533784	0.182368	0.0180222	0.124129	0.010607
12.86	0.785466	0.0500575	0.411844	0.0510118	0.182903	0.0170695	0.123662	0.0112677
12.8683	0.785546	0.0519733	0.413611	0.048922	0.185434	0.0202069	0.123722	0.00967911
12.8767	0.782812	0.0543236	0.412091	0.0516705	0.183202	0.0162876	0.124237	0.00969247
12.885	0.791185	0.054334	0.412371	0.0528474	0.185933	0.0199586	0.125777	0.0118034
12.8933	0.787967	0.0591142	0.413862	0.0523911	0.184526	0.0178613	0.125679	0.0121531
12.9017	0.787127	0.05935	0.413533	0.0523787	0.181888	0.0145603	0.124827	0.0129285
12.91	0.785526	0.0580049	0.411494	0.0543957	0.178705	0.0154561	0.123828	0.0126136
12.9183	0.784789	0.0491564	0.412855	0.0528706	0.180874	0.0175329	0.124437	0.0115184
12.9267	0.785188	0.0429578	0.412715	0.0532482	0.178265	0.0127793	0.122827	0.0127722
12.935	0.791922	0.0445039	0.413583	0.0563484	0.180378	0.0154417	0.122486	0.0081064
12.9433	0.790712	0.0411713	0.412254	0.0574049	0.182359	0.0181419	0.126132	0.0123157
12.9517	0.792278	0.0433753	0.412847	0.0567342	0.182832	0.0214032	0.12272	0.0104925
12.96	0.793594	0.0456317	0.414037	0.055925	0.184885	0.0254252	0.123387	0.0100089
12.9683	0.791912	0.0549211	0.41042	0.0548116	0.18375	0.0246627	0.122652	0.0107774
12.9767	0.790649	0.0529584	0.410164	0.0539598	0.181806	0.0212913	0.124855	0.0198604
12.985	0.790728	0.058744	0.414685	0.0508335	0.182455	0.0227736	0.122711	0.0121268
12.9933	0.797631	0.0581575	0.41621	0.0508694	0.185301	0.0177763	0.126197	0.0127727
13.0017	0.795323	0.054031	0.412786	0.0537028	0.185864	0.018327	0.125702	0.0131572
13.01	0.796002	0.0556453	0.420098	0.0529281	0.186754	0.0163187	0.123916	0.00902529
13.0183	0.795378	0.0587028	0.41884	0.0581304	0.187059	0.0151519	0.125571	0.00878498
13.0267	0.791886	0.0552552	0.418521	0.0575437	0.190858	0.021416	0.126082	0.00983765
13.035	0.788116	0.0512532	0.41804	0.056272	0.188587	0.0239266	0.126263	0.00957405
13.0433	0.78781	0.0505002	0.416378	0.0600265	0.183688	0.0163147	0.125604	0.0106845
13.0517	0.789667	0.04664	0.419101	0.0561345	0.180294	0.0179815	0.124938	0.011148
13.06	0.790841	0.0421804	0.41936	0.0529632	0.179817	0.0144931	0.125509	0.0102147
13.0683	0.792662	0.0410415	0.416676	0.0505726	0.182676	0.0163503	0.122797	0.00822074
13.0767	0.796836	0.0472623	0.416638	0.0505863	0.18176	0.0171994	0.120786	0.00956116
13.085	0.789544	0.0422437	0.41503	0.0484016	0.181843	0.0158165	0.121665	0.00943926
13.0933	0.787122	0.0461893	0.417484	0.0465066	0.18235	0.013848	0.122224	0.00976522
13.1017	0.78865	0.0549923	0.41923	0.0484499	0.181401	0.0190021	0.12381	0.00989648
13.11	0.787175	0.0590771	0.417594	0.0519135	0.182293	0.0176798	0.126177	0.0111364
13.1183	0.789824	0.0542846	0.417026	0.049938	0.183445	0.0157463	0.126025	0.00883877
13.1267	0.782267	0.0621628	0.413618	0.0618429	0.184754	0.0191084	0.125066	0.00896008
13.135	0.785184	0.0616645	0.414162	0.0494903	0.186978	0.0202829	0.126425	0.00986162
13.1433	0.795835	0.0532903	0.416858	0.0458236	0.187827	0.0191675	0.123665	0.00839734
13.1517	0.790693	0.0566697	0.414479	0.0475029	0.187827	0.0191675	0.123233	0.0086749
13.16	0.791441	0.0581797	0.410654	0.0467363	0.18832	0.0199942	0.123924	0.01061
13.1683	0.791506	0.0529934	0.411171	0.0470972	0.185851	0.0161952	0.125228	0.00961481
13.1767	0.790106	0.0535036	0.419359	0.0524287	0.184017	0.0169107	0.124659	0.011335
13.185	0.791144	0.0509222	0.417198	0.0551641	0.183177	0.0174931	0.124635	0.0115848
13.1933	0.787179	0.0535081	0.416437	0.0495874	0.182526	0.0164956	0.123244	0.0110976
13.2017	0.791652	0.0522209	0.417059	0.0580334	0.178571	0.0132607	0.123961	0.0116431
13.21	0.789652	0.0493826	0.418485	0.0535838	0.181047	0.0169872	0.123422	0.0108765
13.2183	0.795416	0.0587757	0.413249	0.0548204	0.183951	0.0180074	0.12407	0.00962039
13.2267	0.794614	0.0630727	0.415592	0.0480908	0.184979	0.0167403	0.12533	0.0115514
13.235	0.801457	0.0689071	0.420559	0.0474432	0.185996	0.016954	0.124699	0.0101566
13.2433	0.796191	0.0716906	0.417285	0.0512034	0.186376	0.0171372	0.124704	0.00920163
13.2517	0.797046	0.0708945	0.420004	0.0488642	0.18724	0.0185238	0.124588	0.011206
13.26	0.799584	0.068468	0.422392	0.0506423	0.187799	0.0187836	0.123526	0.0121809
13.2683	0.80084	0.0657984	0.420509	0.052398	0.188685	0.01829	0.12551	0.00945728
13.2767	0.799891	0.0643773	0.41869	0.0538524	0.192197	0.022996	0.124653	0.00845831
13.285	0.802729	0.0558088	0.416555	0.0523398	0.188877	0.0258678	0.123388	0.0123773
13.2933	0.800097	0.056189	0.420618	0.0504856	0.187457	0.0255139	0.125336	0.00945844
13.3017	0.792494	0.0488665	0.417549	0.0465373	0.187318	0.0256876	0.129029	0.0114172
13.31	0.792494	0.0488665	0.421121	0.0506933	0.183385	0.0193155	0.129559	0.012324
13.3183	0.793027	0.0482646	0.417336	0.0544247	0.185464	0.0164002	0.127759	0.0144744
13.3267	0.793024	0.0478844	0.418993	0.0584143	0.18664	0.016856	0.12815	0.0127426
13.335	0.793215	0.0498522	0.419176	0.0549455	0.188373	0.019826	0.126744	0.0104795
13.3433	0.799657	0.0458213	0.422774	0.0526524	0.187094	0.0178312	0.126169	0.0097526
13.3517	0.797441	0.0525981	0.418111	0.0555266	0.187415	0.0175499	0.126135	0.00873152
13.36	0.794174	0.0535955	0.420579	0.0546434	0.185314	0.0200238	0.127054	0.0091749
13.3683	0.794612	0.0526351	0.420534	0.0547847	0.185355	0.0196549	0.129152	0.00795587
13.3767	0.800445	0.0513217	0.421591	0.0549757	0.18646	0.0176817	0.127736	0.00622311
13.385	0.799122	0.0530879	0.423666	0.0561982	0.186619	0.0165657	0.12701	0.00742548
13.3933	0.799866	0.0522032	0.423358	0.0581681	0.189777	0.0219715	0.125533	0.00986783
13.4017	0.805992	0.0582443	0.42393	0.0529635	0.18971	0.0217887	0.124812	0.00974483
13.41	0.808022	0.056161	0.419631	0.0566503	0.190986	0.024021	0.123475	0.0101327
13.4183	0.801771	0.0553664	0.422197	0.0540694	0.191629	0.0234261	0.124077	0.0105788
13.4267	0.801298	0.0571523	0.423818	0.0515255	0.191327	0.0224569	0.124701	0.0105163
13.435	0.800151	0.0575367	0.41874	0.0559449	0.189017	0.0183661	0.127204	0.0100557
13.4433	0.796933	0.0588931	0.422372	0.0522902	0.188327	0.0190052	0.129101	0.0095623
13.4517	0.797202	0.0601161	0.422252	0.0525061	0.18413	0.0149369	0.129028	0.0102071
13.46	0.7969	0.0603589	0.423439	0.0526392	0.186406	0.018532	0.128613	0.00905523
13.4683	0.799191	0.0606679	0.424299	0.0540731	0.186241	0.0182806	0.126591	0.00862684
13.4767	0.794696	0.059738	0.422793	0.0585639	0.186842	0.0178957	0.125757	0.00923751
13.485	0.798724	0.0568465	0.42489	0.0618608	0.190307	0.0179982	0.126034	0.00708448
13.4933	0.801051	0.0552998	0.423312	0.0624572	0.190123	0.0139364	0.125508	0.00882742
13.5017	0.802799	0.0555468	0.425443	0.0600182	0.188598	0.0134302	0.126533	0.0118277
13.51	0.801638	0.0573516	0.42559	0.057646	0.188172	0.0131427	0.128406	0.0134876
13.5183	0.799424	0.0608287	0.420902	0.0606253	0.188149	0.0138316	0.12658	0.0116418
13.5267	0.801159	0.0632799	0.420184	0.0577052	0.188261	0.0132958	0.126672	0.0127434
13.535	0.80094	0.0646981	0.421048	0.056618	0.183884	0.0170255	0.123339	0.0126734
13.5433	0.798776	0.0663509	0.419204	0.0523148	0.183969	0.01874	0.122176	0.012028
13.5517	0.796031	0.0661527	0.414994	0.0540308	0.185922	0.0210674	0.121666	0.0128473
13.56	0.791438	0.0630716	0.420382	0.0493449	0.186497	0.0193879	0.122854	0.0157295
13.5683	0.78969	0.054667	0.420645	0.0481744	0.185148	0.0199855	0.122473	0.0134344
13.5767	0.789203	0.0550134	0.423092	0.0549218	0.186914	0.0213415	0.125446	0.0129481
13.585	0.798772	0.0599528	0.421196	0.0510099	0.186545	0.0238858	0.125775	0.0134436
13.5933	0.798817	0.0599142	0.423631	0.0561486	0.186023	0.0218703	0.126355	0.0125855
13.6017	0.799156	0.0596273	0.422924	0.049036	0.185722	0.0215819	0.126856	0.0130403
13.61	0.802987	0.0542161	0.427829	0.0563831	0.185793	0.0208805	0.127392	0.0125175
13.6183	0.795451	0.0534364	0.422842	0.0480847	0.183496	0.0174501	0.126886	0.0131516
13.6267	0.792873	0.052016	0.422854	0.0471403	0.184565	0.0186436	0.125316	0.0096535
13.635	0.797734	0.0576271	0.418334	0.0527904	0.184665	0.0178038	0.125313	0.00976866
13.6433	0.795554	0.0544171	0.422733	0.0469539	0.185147	0.0178821	0.125959	0.00993994
13.6517	0.798925	0.0564508	0.416327	0.0511269	0.187402	0.0203012	0.126306	0.0119448
13.66	0.801191	0.0555425	0.422463	0.0479478	0.188126	0.0190354	0.127617	0.0135767
13.6683	0.801478	0.0536636	0.42109	0.0517867	0.189997	0.0173391	0.126316	0.0127442
13.6767	0.798404	0.0508458	0.423816	0.049556	0.18984	0.0175794	0.126274	0.0131135
13.685	0.801498	0.0480635	0.423844	0.0502598	0.187582	0.0162089	0.125719	0.011861
13.6933	0.803201	0.0464347	0.42561	0.0503914	0.187564	0.0153773	0.126089	0.0090461
13.7017	0.796489	0.0526521	0.422691	0.0534089	0.189583	0.0196901	0.124853	0.00847529
13.71	0.800857	0.0458472	0.427953	0.0510262	0.190611	0.0216511	0.124259	0.00706448
13.7183	0.794439	0.0532938	0.422532	0.0526123	0.190762	0.0214862	0.124177	0.00706288
13.7267	0.791521	0.0560477	0.424049	0.0544768	0.191318	0.0217187	0.125592	0.00845393
13.735	0.790543	0.0569152	0.423795	0.0582169	0.190974	0.0191254	0.126478	0.0134541
13.7433	0.795545	0.0638692	0.425523	0.0562972	0.190186	0.0178955	0.128636	0.0144884
13.7517	0.797321	0.0625703	0.425765	0.0549858	0.189754	0.013826	0.129298	0.0143212
13.76	0.794165	0.0639776	0.428979	0.053902	0.189766	0.0171897	0.129877	0.0133073
13.7683	0.797147	0.0678172	0.427998	0.0529345	0.188108	0.0196132	0.128328	0.0138742
13.7767	0.800534	0.056759	0.42735	0.0549165	0.18621	0.0200027	0.125334	0.0136941
13.785	0.79423	0.0566922	0.429924	0.0509273	0.190181	0.0224365	0.125373	0.0145693
13.7933	0.791538	0.0618321	0.429782	0.0489515	0.189045	0.0236034	0.124939	0.0133662
13.8017	0.789573	0.0600132	0.429871	0.048224	0.189223	0.0257963	0.126883	0.0131291
13.81	0.794241	0.0566013	0.429597	0.0477916	0.188836	0.023197	0.125212	0.0129439
13.8183	0.801794	0.0569629	0.430701	0.0505264	0.192154	0.021585	0.125857	0.0107143
13.8267	0.801468	0.0619291	0.428849	0.0454786	0.191539	0.0229713	0.126449	0.00851176
13.835	0.800492	0.0535753	0.427622	0.0532715	0.191053	0.022023	0.126324	0.00847434
13.8433	0.807912	0.0659006	0.428699	0.0533637	0.191096	0.0216445	0.125886	0.0118216
13.8517	0.814111	0.0671844	0.426458	0.0475636	0.191879	0.0223652	0.128215	0.0124959
13.86	0.800964	0.0561853	0.422689	0.0460058	0.191233	0.0241282	0.127151	0.0113756
13.8683	0.805522	0.052665	0.428671	0.0456897	0.192845	0.025618	0.126308	0.0134389
13.8767	0.798087	0.0546341	0.429409	0.0500882	0.193163	0.0264823	0.126911	0.0114574
13.885	0.794709	0.0567954	0.429952	0.05316	0.192133	0.0253304	0.128661	0.00952817
13.8933	0.798426	0.0532352	0.428163	0.0552827	0.189428	0.0265211	0.128158	0.00993051
13.9017	0.796687	0.0553886	0.428929	0.0539115	0.190436	0.0241976	0.128629	0.0107345
13.91	0.794637	0.0572374	0.428235	0.0541318	0.188948	0.0262826	0.127383	0.01327
13.9183	0.797821	0.0553082	0.429609	0.0485146	0.188753	0.025455	0.127524	0.0125877
13.9267	0.798753	0.0532764	0.427838	0.0493533	0.192902	0.0214482	0.127287	0.0124047
13.935	0.795774	0.0504714	0.42262	0.0516904	0.194379	0.0190737	0.125773	0.0138873
13.9433	0.794655	0.0521916	0.427899	0.0546982	0.189969	0.0205071	0.125845	0.0127907
13.9517	0.796888	0.0537687	0.426432	0.0508424	0.193857	0.0149782	0.128087	0.00872429
13.96	0.798478	0.053603	0.425976	0.0548107	0.194764	0.0163775	0.128087	0.00872429
13.9683	0.797466	0.054504	0.426623	0.053116	0.193543	0.0166849	0.127483	0.0122129
13.9767	0.800685	0.052229	0.428525	0.0529602	0.193203	0.0167357	0.12787	0.0085132
13.985	0.7991	0.04865	0.429856	0.0512766	0.196445	0.01805	0.126042	0.0104856
13.9933	0.796385	0.0524669	0.430656	0.0508755	0.193041	0.0169304	0.127325	0.0117707
14.0017	0.802483	0.0606089	0.427058	0.0430244	0.193868	0.0169183	0.129139	0.0134886
14.01	0.808336	0.0631154	0.425793	0.0479583	0.195123	0.0170037	0.127027	0.0101537
14.0183	0.807849	0.0635721	0.426448	0.0493228	0.19303	0.0210359	0.12557	0.0112734
14.0267	0.808537	0.0602508	0.427177	0.0481975	0.191155	0.0223982	0.128183	0.013182
14.035	0.808912	0.0566044	0.429419	0.0491028	0.1919	0.0218363	0.126565	0.0120688
14.0433	0.800524	0.056148	0.429098	0.0503317	0.195355	0.0266393	0.127233	0.0120768
14.0517	0.795049	0.061043	0.431035	0.0502735	0.192089	0.0215846	0.12758	0.0119349
14.06	0.795805	0.0630892	0.430597	0.0523972	0.191152	0.0208864	0.128056	0.012135
14.0683	0.792595	0.0577072	0.429	0.052107	0.192818	0.0228716	0.128425	0.00955695
14.0767	0.793392	0.0605053	0.429644	0.0526948	0.192619	0.0262872	0.128779	0.00885694
14.085	0.796448	0.0618792	0.430594	0.0510837	0.193124	0.0259561	0.12887	0.00878849
14.0933	0.795863	0.0583987	0.427744	0.0538134	0.192927	0.025462	0.130014	0.00819183
14.1017	0.795913	0.0608051	0.433724	0.051036	0.192205	0.025782	0.131049	0.00915968
14.11	0.801636	0.063264	0.433192	0.0495847	0.191284	0.0212314	0.129981	0.00996473
14.1183	0.80115	0.0645571	0.432925	0.0521522	0.189101	0.02056	0.128863	0.00957883
14.1267	0.80629	0.0595414	0.431407	0.0497189	0.188179	0.0155141	0.129492	0.0110123
14.135	0.798507	0.0583668	0.43517	0.0544892	0.187385	0.0139128	0.129649	0.0118423
14.1433	0.798435	0.0582088	0.431939	0.0520982	0.188781	0.0133017	0.12801	0.00872329
14.1517	0.80202	0.0575248	0.432052	0.0593021	0.18947	0.0194128	0.130359	0.0123699
14.16	0.803159	0.0576567	0.429629	0.0567986	0.191755	0.0181536	0.130481	0.0126962
14.1683	0.798315	0.0569568	0.432947	0.0525676	0.190685	0.0230862	0.130745	0.0130295
14.1767	0.793735	0.0541334	0.431268	0.0516449	0.189766	0.0214287	0.129202	0.0130717
14.185	0.791877	0.0429953	0.432135	0.0502475	0.18956	0.0223579	0.128923	0.0129646
14.1933	0.792677	0.0475639	0.429529	0.0519537	0.192524	0.0179972	0.128067	0.00928651
14.2017	0.791028	0.050215	0.427711	0.0511883	0.190894	0.0202577	0.129033	0.00768115
14.21	0.803404	0.0495111	0.431773	0.0493999	0.189904	0.0205444	0.128849	0.00741679
14.2183	0.806986	0.0534265	0.432688	0.0521594	0.193302	0.0232089	0.131632	0.0115327
14.2267	0.811429	0.0638068	0.436011	0.0498489	0.196144	0.0237235	0.130416	0.0128363
14.235	0.808012	0.0683066	0.427692	0.0525166	0.196766	0.0254441	0.13026	0.0134142
14.2433	0.800508	0.0595704	0.433616	0.0543892	0.193731	0.0272025	0.129524	0.0135082
14.2517	0.79555	0.0621518	0.433382	0.0544709	0.195834	0.0261046	0.129283	0.0121603
14.26	0.797394	0.0596937	0.433529	0.0557322	0.193215	0.0217739	0.129676	0.0128717
14.2683	0.797355	0.0592993	0.432343	0.057371	0.190253	0.0203018	0.129131	0.0122572
14.2767	0.796258	0.065026	0.435872	0.0553485	0.190341	0.0212112	0.128469	0.012298
14.285	0.80104	0.061405	0.435808	0.0555451	0.191764	0.0195728	0.128806	0.0130933
14.2933	0.799805	0.0578834	0.432309	0.0555272	0.19111	0.0208855	0.130288	0.0143049
14.3017	0.804904	0.0594686	0.434065	0.0505286	0.190895	0.0205169	0.129662	0.0139789
14.31	0.805672	0.0586879	0.433396	0.0578759	0.194631	0.0193584	0.130186	0.0135402
14.3183	0.812635	0.0516178	0.434723	0.0564732	0.196457	0.021399	0.129799	0.0128753
14.3267	0.808273	0.0580577	0.432625	0.0529489	0.19735	0.0201514	0.12837	0.00865988
14.335	0.805839	0.0578415	0.434246	0.05363	0.195145	0.023955	0.127725	0.00883894
14.3433	0.811174	0.0652272	0.43525	0.0629889	0.194921	0.0207932	0.128097	0.00798495
14.3517	0.812839	0.0631039	0.432788	0.0540543	0.194558	0.0228016	0.130128	0.00616329
14.36	0.810721	0.0534934	0.435276	0.0592361	0.192592	0.0213645	0.129663	0.00773005
14.3683	0.814698	0.049586	0.434356	0.0590293	0.192829	0.0223966	0.132736	0.0122165
14.3767	0.815811	0.050825	0.433682	0.0591584	0.193296	0.0219331	0.133094	0.0122546
14.385	0.815549	0.0510603	0.43352	0.0530503	0.192348	0.0207177	0.13204	0.0120475
14.3933	0.814601	0.0551507	0.433488	0.0524355	0.195415	0.0162592	0.130681	0.0112246
14.4017	0.810905	0.0622865	0.434465	0.0538118	0.194026	0.0138925	0.128883	0.00997
14.41	0.80766	0.0660463	0.436691	0.0544904	0.19354	0.0169621	0.127401	0.010626
14.4183	0.806801	0.0667998	0.4385	0.0536467	0.193323	0.0166369	0.127337	0.0100849
14.4267	0.802628	0.0567607	0.434406	0.0546763	0.194926	0.017194	0.127541	0.00975852
14.435	0.801652	0.0524198	0.439074	0.0620398	0.195048	0.0182169	0.129105	0.00835488
14.4433	0.807401	0.0499175	0.430758	0.0523262	0.195665	0.0189476	0.13229	0.0104584
14.4517	0.80846	0.048019	0.431174	0.0505056	0.196089	0.0199923	0.133185	0.00981887
14.46	0.808634	0.0464888	0.433561	0.0470136	0.19577	0.0191975	0.133185	0.00981887
14.4683	0.808447	0.0466829	0.435381	0.0498673	0.192198	0.0214183	0.133832	0.0101874
14.4767	0.809089	0.0454187	0.431302	0.049039	0.193745	0.022984	0.133579	0.00984513
14.485	0.806453	0.0414542	0.435096	0.0490499	0.188479	0.0221956	0.133452	0.0101198
14.4933	0.803091	0.0410172	0.43606	0.0478827	0.18832	0.0215438	0.133584	0.00925366
14.5017	0.803602	0.0428391	0.434865	0.0515443	0.19096	0.0244451	0.1333	0.00920831
14.51	0.804317	0.0473448	0.436546	0.05009	0.191369	0.021031	0.133084	0.00947453
14.5183	0.805471	0.0508995	0.439208	0.0541757	0.191463	0.021181	0.133556	0.00870797
14.5267	0.805105	0.0545533	0.437915	0.0551781	0.192008	0.0204962	0.129582	0.0105487
14.535	0.80191	0.0535652	0.439653	0.0522195	0.192646	0.0244317	0.127345	0.0120329
14.5433	0.800481	0.0539116	0.439878	0.0602666	0.192908	0.022844	0.129207	0.0108067
14.5517	0.802884	0.0571584	0.44212	0.0541446	0.195452	0.0233048	0.130485	0.0107457
14.56	0.802293	0.0512009	0.436478	0.061415	0.19496	0.0245784	0.130738	0.0100807
14.5683	0.811585	0.0469065	0.437846	0.0543038	0.198108	0.0244573	0.13429	0.00983219
14.5767	0.824663	0.0529275	0.4387	0.0556598	0.199846	0.027546	0.132989	0.0116172
14.585	0.823809	0.0539261	0.439204	0.0533086	0.199628	0.0254919	0.132763	0.0110697
14.5933	0.807558	0.0560109	0.437583	0.0560988	0.197538	0.0285735	0.132143	0.0125488
14.6017	0.803458	0.0595928	0.441085	0.0541303	0.197764	0.0289404	0.131297	0.0132997
14.61	0.804753	0.0575661	0.439435	0.0573824	0.194427	0.0251334	0.131065	0.0104181
14.6183	0.806729	0.0533446	0.440478	0.0534116	0.192054	0.022857	0.132106	0.00979523
14.6267	0.804925	0.0455663	0.436999	0.0594572	0.193554	0.0244476	0.131057	0.0122076
14.635	0.803516	0.0597403	0.43593	0.0588288	0.193104	0.0244446	0.130752	0.00979369
14.6433	0.810529	0.0617709	0.438251	0.052666	0.192951	0.0226803	0.132289	0.0112067
14.6517	0.812186	0.0712981	0.4371	0.0572252	0.193208	0.0242762	0.132238	0.0111206
14.66	0.809824	0.0546248	0.44081	0.0577256	0.195552	0.0270562	0.13109	0.0118963
14.6683	0.814808	0.0588275	0.442687	0.0541583	0.191544	0.0164328	0.129392	0.0103955
14.6767	0.818041	0.0538551	0.439693	0.0481142	0.19352	0.0175427	0.129961	0.0137321
14.685	0.80718	0.0576898	0.43777	0.0538511	0.197945	0.0245979	0.128885	0.0130273
14.6933	0.815481	0.0493848	0.439995	0.0494734	0.19819	0.0237085	0.127793	0.0129166
14.7017	0.808532	0.0521848	0.438513	0.0502237	0.199348	0.0236465	0.129395	0.013871
14.71	0.811282	0.0564676	0.436549	0.0502896	0.198346	0.023519	0.130137	0.0128706
14.7183	0.818516	0.0504057	0.441035	0.0452364	0.198544	0.0219261	0.132515	0.0109244
14.7267	0.821104	0.0573224	0.442	0.0471713	0.193269	0.0120582	0.131228	0.0146046
14.735	0.809859	0.0671084	0.446478	0.0522746	0.192151	0.0133003	0.13355	0.0132465
14.7433	0.808569	0.0684042	0.444303	0.0530262	0.191175	0.0131578	0.133378	0.0149664
14.7517	0.805208	0.0672523	0.443574	0.0529461	0.195754	0.019461	0.135603	0.0128316
14.76	0.805671	0.0667863	0.442232	0.0552911	0.191362	0.0133097	0.132322	0.0156585
14.7683	0.807774	0.0644534	0.440375	0.0498087	0.187678	0.0153209	0.13299	0.0139063
14.7767	0.808168	0.0697728	0.440783	0.0497626	0.189151	0.0148941	0.133332	0.0148194
14.785	0.810173	0.062174	0.437281	0.0544276	0.1879	0.0156451	0.134747	0.0170003
14.7933	0.815052	0.0573586	0.440537	0.0502899	0.188256	0.0161959	0.13389	0.01471
14.8017	0.811267	0.0597437	0.444696	0.0498859	0.188742	0.0163798	0.135034	0.0145321
14.81	0.826715	0.0668624	0.441958	0.0558344	0.191834	0.0173298	0.134084	0.0148641
14.8183	0.810775	0.0425714	0.444579	0.0547753	0.192671	0.01765	0.132917	0.0156956
14.8267	0.811272	0.0486389	0.440768	0.0596758	0.19418	0.0211897	0.132821	0.0147052
14.835	0.822131	0.0659196	0.443478	0.058018	0.194521	0.0184952	0.131973	0.00980389
14.8433	0.822488	0.067426	0.440426	0.0530993	0.199356	0.0188701	0.129785	0.0105046
14.8517	0.820086	0.0673451	0.439483	0.0517632	0.196131	0.0191915	0.131531	0.0123057
14.86	0.814874	0.0728876	0.442073	0.0464821	0.198627	0.0160238	0.132292	0.0104451
14.8683	0.812744	0.0685628	0.443881	0.0526043	0.195567	0.0194024	0.133915	0.0083682
14.8767	0.820594	0.0590821	0.442496	0.0455121	0.196444	0.0218767	0.133261	0.00920892
14.885	0.820799	0.0550524	0.447131	0.0503273	0.195201	0.0170016	0.134887	0.00895031
14.8933	0.816014	0.0552288	0.443317	0.0537184	0.198071	0.0215372	0.133905	0.0102095
14.9017	0.816507	0.0547527	0.441022	0.0585618	0.195469	0.0196688	0.133557	0.00974605
14.91	0.815523	0.0515541	0.443993	0.0515277	0.19544	0.0196241	0.132444	0.0103375
14.9183	0.813338	0.0542468	0.439475	0.0528057	0.193073	0.019142	0.131422	0.00862536
14.9267	0.814873	0.0643354	0.442822	0.0530251	0.193657	0.0188893	0.132643	0.0107273
14.935	0.815016	0.0657361	0.441432	0.0539162	0.194767	0.0167433	0.129514	0.0103748
14.9433	0.820142	0.0634302	0.445487	0.059465	0.196346	0.0161663	0.130483	0.0105763
14.9517	0.821438	0.0558421	0.442645	0.0630127	0.196666	0.0163711	0.130889	0.0105945
14.96	0.81872	0.0487783	0.444626	0.061309	0.196903	0.0168623	0.134801	0.0161797
14.9683	0.816865	0.042834	0.442922	0.0563961	0.196845	0.0184371	0.131287	0.0100235
14.9767	0.818203	0.038293	0.444657	0.0528281	0.195893	0.0179057	0.131542	0.00935135
14.985	0.81993	0.0439689	0.444646	0.0531713	0.195896	0.0178991	0.132027	0.0155808
14.9933	0.822527	0.0461254	0.443432	0.0543599	0.195228	0.0183575	0.134906	0.0163272
15.0017	0.821309	0.0533539	0.446464	0.049009	0.197379	0.020115	0.134689	0.0159526
15.01	0.818486	0.0598592	0.448957	0.0534585	0.197416	0.0206837	0.136956	0.0165845
15.0183	0.820669	0.0626267	0.446379	0.0542123	0.19628	0.0195473	0.137953	0.0165534
15.0267	0.81917	0.0642758	0.444913	0.0485587	0.197981	0.0204001	0.137047	0.0147673
15.035	0.818173	0.0605907	0.445484	0.0462336	0.196226	0.0174558	0.135163	0.0151696
15.0433	0.817463	0.0629808	0.446886	0.0477069	0.195311	0.0213587	0.134472	0.0140595
15.0517	0.817785	0.0615348	0.443493	0.0521143	0.195905	0.0206274	0.133278	0.011964
15.06	0.817906	0.0630971	0.447495	0.0541819	0.20108	0.0218448	0.135545	0.00978538
15.0683	0.821839	0.0621805	0.445217	0.0602823	0.197613	0.0177349	0.136686	0.00758229
15.0767	0.821669	0.0623109	0.446618	0.0586378	0.200824	0.0135553	0.136181	0.00850551
15.085	0.824799	0.0607187	0.447543	0.0533818	0.200339	0.0127288	0.137258	0.00778886
15.0933	0.814959	0.0718591	0.449317	0.0577919	0.199013	0.0195912	0.134378	0.0102788
15.1017	0.816021	0.0736923	0.450284	0.056143	0.198408	0.0201406	0.132248	0.00821178
15.11	0.814469	0.0700737	0.449198	0.0526116	0.197563	0.0203541	0.13398	0.0148791
15.1183	0.815188	0.0707327	0.451443	0.0573192	0.19954	0.0228921	0.133433	0.0139351
15.1267	0.822477	0.0633065	0.449861	0.0591983	0.202659	0.0237978	0.131549	0.00871517
15.135	0.82302	0.061241	0.451761	0.0549821	0.199187	0.0203262	0.133339	0.0111047
15.1433	0.819837	0.0592421	0.448498	0.0576654	0.201385	0.0228343	0.136835	0.00933192
15.1517	0.815589	0.0512688	0.446399	0.0607189	0.19785	0.0183288	0.137531	0.00648491
15.16	0.815561	0.0506309	0.44813	0.0584774	0.199373	0.0164329	0.137259	0.00742381
15.1683	0.813998	0.0532061	0.446807	0.0606792	0.200736	0.0171572	0.13657	0.00686113
15.1767	0.813998	0.0532061	0.446723	0.0619179	0.199207	0.0167804	0.13605	0.00734395
15.185	0.814105	0.0526175	0.449805	0.0609898	0.196925	0.0164577	0.134951	0.010541
15.1933	0.820234	0.0547465	0.447803	0.0592766	0.198579	0.0181618	0.134715	0.0110898
15.2017	0.816255	0.0561532	0.450447	0.0604171	0.195802	0.0155222	0.136222	0.0138856
15.21	0.818673	0.0559056	0.445133	0.0608421	0.191574	0.013386	0.133804	0.0122173
15.2183	0.822425	0.0566145	0.448247	0.0573881	0.193987	0.0179683	0.134407	0.00881958
15.2267	0.82038	0.0532712	0.445609	0.0574841	0.195254	0.01678	0.133688	0.00957697
15.235	0.816749	0.0532132	0.448114	0.0597692	0.196968	0.015973	0.132493	0.0102698
15.2433	0.810088	0.0577417	0.445852	0.0599478	0.197698	0.0188342	0.13331	0.0102255
15.2517	0.813892	0.0653048	0.44916	0.0578677	0.199089	0.0182056	0.131568	0.00773975
15.26	0.813771	0.0664461	0.452689	0.0586781	0.20077	0.0195781	0.135948	0.00729431
15.2683	0.815197	0.0651466	0.454232	0.0600555	0.197526	0.0176335	0.134806	0.00418829
15.2767	0.818522	0.0638124	0.453336	0.0579025	0.196557	0.0174943	0.13473	0.00770537
15.285	0.818208	0.0617838	0.45599	0.0579442	0.19758	0.0178927	0.133257	0.0091455
15.2933	0.82203	0.0612282	0.456231	0.0570451	0.196393	0.0193115	0.133554	0.00964918
15.3017	0.82038	0.0581004	0.453142	0.0562842	0.199678	0.0223288	0.134291	0.00807768
15.31	0.821974	0.0638057	0.451025	0.0566579	0.199863	0.0214479	0.134492	0.00842555
15.3183	0.821823	0.0641648	0.450519	0.0588155	0.198253	0.0192839	0.136292	0.00708296
15.3267	0.821659	0.0681509	0.450353	0.0585191	0.198311	0.0153666	0.13336	0.00900094
15.335	0.824726	0.0657214	0.451444	0.0569587	0.197227	0.0138769	0.131364	0.0138135
15.3433	0.82622	0.0657098	0.449449	0.055338	0.196194	0.0166236	0.133992	0.0138311
15.3517	0.826518	0.0630673	0.450286	0.0518841	0.196942	0.0167611	0.133621	0.0134546
15.36	0.828604	0.059126	0.449307	0.0493656	0.196339	0.0157888	0.133543	0.013323
15.3683	0.82921	0.0628615	0.448965	0.0500404	0.198915	0.0203584	0.134628	0.00894455
15.3767	0.828739	0.066949	0.452746	0.0521304	0.196944	0.0222421	0.135671	0.00888846
15.385	0.823947	0.0579047	0.451709	0.0546041	0.199552	0.0171294	0.135364	0.00888726
15.3933	0.81797	0.0517629	0.454986	0.0570775	0.199599	0.0179254	0.135065	0.00898942
15.4017	0.817727	0.0519317	0.455147	0.0580719	0.20041	0.0185324	0.136039	0.00999722
15.41	0.817948	0.0505089	0.454241	0.0577988	0.199822	0.0200442	0.135475	0.00932157
15.4183	0.819528	0.0638684	0.458202	0.0530104	0.201736	0.0206455	0.137098	0.00867398
15.4267	0.818313	0.0648638	0.455248	0.0549138	0.202483	0.0225686	0.134226	0.00850159
15.435	0.81849	0.0652205	0.450641	0.0566823	0.201913	0.0246474	0.135329	0.00710045
15.4433	0.822192	0.0614141	0.449009	0.0575803	0.201123	0.0238048	0.135435	0.00994458
15.4517	0.814263	0.0574523	0.450825	0.0558855	0.199737	0.0215489	0.135925	0.00968363
15.46	0.813643	0.0592341	0.447922	0.0586613	0.198469	0.0232115	0.132031	0.0103525
15.4683	0.814748	0.0584589	0.448308	0.0584951	0.199943	0.0237553	0.133448	0.0148206
15.4767	0.823559	0.047597	0.448039	0.0562324	0.200192	0.022653	0.134695	0.0150609
15.485	0.824763	0.0463423	0.448725	0.0607524	0.203863	0.0284281	0.135597	0.0143946
15.4933	0.822437	0.0507578	0.454897	0.0545448	0.205207	0.0245816	0.135459	0.0141583
15.5017	0.820758	0.0523023	0.451776	0.0535968	0.200876	0.0188191	0.136294	0.013691
15.51	0.824717	0.060196	0.453003	0.0565786	0.19969	0.01902	0.134666	0.00973708
15.5183	0.823176	0.0614832	0.451335	0.0576457	0.199931	0.0175337	0.136732	0.0137439
15.5267	0.819142	0.0614275	0.451218	0.0584709	0.198868	0.0204035	0.136003	0.0144801
15.535	0.820252	0.0633504	0.450561	0.0613107	0.194256	0.0217149	0.135108	0.014329
15.5433	0.816477	0.0673417	0.457709	0.0535309	0.198475	0.0186792	0.133818	0.0142978
15.5517	0.8134	0.066905	0.455116	0.0565145	0.198584	0.0194054	0.134869	0.0130088
15.56	0.812067	0.0628426	0.45473	0.0557089	0.196009	0.0163374	0.134663	0.0122023
15.5683	0.821101	0.0647184	0.451854	0.0561632	0.196667	0.0167261	0.136527	0.0105143
15.5767	0.820597	0.0671756	0.45198	0.0545938	0.197528	0.0153735	0.136316	0.00874651
15.585	0.820332	0.0634	0.452219	0.0543451	0.197664	0.0170004	0.135545	0.010919
15.5933	0.826004	0.0618472	0.452402	0.0506039	0.198921	0.0184435	0.135561	0.0109033
15.6017	0.825833	0.0625744	0.451613	0.0490192	0.200643	0.0168398	0.136103	0.0138453
15.61	0.823554	0.0618082	0.451757	0.0519756	0.202015	0.0183934	0.137756	0.0131804
15.6183	0.824055	0.0623303	0.453941	0.0531572	0.202404	0.0184352	0.135709	0.0124774
15.6267	0.818707	0.050345	0.454442	0.0558853	0.205912	0.0242208	0.137614	0.0101285
15.635	0.819083	0.052202	0.453909	0.0595877	0.206526	0.0225711	0.137506	0.00994337
15.6433	0.830788	0.051472	0.457158	0.0585135	0.20101	0.0157361	0.135619	0.00963707
15.6517	0.827648	0.0533366	0.45754	0.0588381	0.200483	0.0153721	0.137565	0.00990576
15.66	0.824758	0.0515095	0.45468	0.0574303	0.200014	0.0190462	0.138499	0.0119223
15.6683	0.827071	0.05078	0.45662	0.0542151	0.198378	0.0178764	0.139674	0.0138459
15.6767	0.816597	0.0602232	0.456443	0.0552049	0.199455	0.0176198	0.136947	0.0106417
15.685	0.816788	0.0596993	0.455173	0.0543504	0.200251	0.0191052	0.139545	0.0133276
15.6933	0.821094	0.0563629	0.456078	0.0533819	0.20098	0.018394	0.138791	0.0144114
15.7017	0.822792	0.0560872	0.455022	0.0582772	0.205842	0.0240655	0.138581	0.0147635
15.71	0.824446	0.0625114	0.455167	0.0587417	0.207279	0.0271921	0.138451	0.0172672
15.7183	0.82357	0.0599885	0.454522	0.0598097	0.202814	0.0260225	0.140975	0.0180815
15.7267	0.8244	0.0625212	0.456958	0.0589517	0.205066	0.0234409	0.141068	0.017848
15.735	0.825647	0.0603173	0.456657	0.0591869	0.202914	0.0242034	0.141628	0.0164365
15.7433	0.829659	0.0663343	0.457753	0.059879	0.198621	0.0189785	0.13848	0.0125762
15.7517	0.831248	0.0663048	0.459261	0.0610299	0.196984	0.0182836	0.13848	0.0125769
15.76	0.833316	0.0641742	0.459421	0.0584131	0.197943	0.0154176	0.134128	0.0116261
15.7683	0.836332	0.0633785	0.456609	0.0610257	0.197649	0.01602	0.134733	0.0126684
15.7767	0.8331	0.0605165	0.454521	0.0580318	0.200061	0.0182798	0.133631	0.0119408
15.785	0.832311	0.055988	0.453827	0.056141	0.201734	0.018648	0.135035	0.00935103
15.7933	0.837079	0.0557561	0.452969	0.0567662	0.204483	0.0164746	0.135027	0.00715271
15.8017	0.830371	0.0631133	0.454617	0.0579115	0.205843	0.0199048	0.136325	0.00569672
15.81	0.829451	0.0636951	0.452711	0.0557254	0.200959	0.0182936	0.135581	0.00669637
15.8183	0.831294	0.0628125	0.452256	0.0529822	0.20394	0.0194621	0.135837	0.0065709
15.8267	0.829941	0.0640798	0.456584	0.0544128	0.20457	0.0177326	0.135716	0.00676779
15.835	0.829918	0.0669026	0.45395	0.0572071	0.2035	0.0205872	0.138918	0.0102309
15.8433	0.82787	0.0672943	0.458192	0.0507934	0.204953	0.022016	0.138914	0.0129289
15.8517	0.819191	0.062605	0.460541	0.0499249	0.203609	0.0204789	0.138432	0.0103111
15.86	0.824797	0.0692463	0.457572	0.0584087	0.204832	0.017583	0.136441	0.0111738
15.8683	0.829622	0.0653488	0.45878	0.0552275	0.203593	0.0187346	0.136202	0.0110599
15.8767	0.831534	0.0622081	0.461938	0.059903	0.204393	0.0159427	0.133448	0.00726698
15.885	0.831468	0.0622766	0.459407	0.0583717	0.200756	0.0143467	0.134376	0.00658761
15.8933	0.83207	0.062143	0.456901	0.0597393	0.203656	0.0119883	0.136345	0.00810926
[truncated: 501 more rows]

## Sheet: Figure 1j
Average diffusion coefficient for invidual fitting
	Buffer	Dex	PEG	Dex-rich
Average	1.08255	0.615133	0.574811	0.371146
SD	0.183108	0.0822743	0.106788	0.0397365
Fitting for individual samples: F(x)= a * (1 - exp(-x / b)), unit_x = s
	Buffer-1	Buffer-2	Buffer-3	Dex-1	Dex-2	Dex-3	PEG-1	PEG-2	PEG-3	Dex-rich-`	Dex-rich-2	Dex-rich-3
a	0.883563	0.785425	0.781678	0.586951	0.628181	0.610473	0.230265	0.208347	0.210077	0.179641	0.14499	0.158743
b	210.21	189.448	218.876	684.661	545.846	828.763	314.284	451.496	349.17	555.396	391.022	564.227
R-square	0.943962	0.97644	0.985266	0.998351	0.997912	0.995552	0.926295	0.973352	0.948187	0.980202	0.950481	0.984736
t_0.5	145.707	131.315	151.713	474.571	378.352	574.455	217.845	312.953	242.026	384.971	271.036	391.093
w^2	156.94	166.55	136.88	274.79	268.36	320.02	135.86	141.56	156.94	160.05	97.08	132.78
D_app	1.0771	1.26832	0.902227	0.579028	0.709287	0.557085	0.623654	0.452336	0.648442	0.415745	0.358182	0.33951
One way ANOVA
Buffer-DEX，*									Buffer-PEG，*									Buffer-DEX rich，**								Symbol	Meaning
Anova: Single Factor									Anova: Single Factor									Anova: Single Factor								ns	P > 0.05
																										*	P ≤ 0.05
SUMMARY									SUMMARY									SUMMARY								**	P ≤ 0.01
Groups	Count	Sum	Average	Variance					Groups	Count	Sum	Average	Variance					Groups	Count	Sum	Average	Variance				***	P ≤ 0.001
Column 1	3	3.24764	1.08255	0.0335285					Column 1	3	3.24764	1.08255	0.0335285					Column 1	3	3.24764	1.08255	0.0335285				****	P ≤ 0.0001
Column 2	3	1.8454	0.615133	0.00676906					Column 2	3	1.72443	0.574811	0.0114036					Column 2	3	1.11344	0.371146	0.00157899
ANOVA									ANOVA									ANOVA
Source of Variation	SS	df	MS	F	P-value	F crit			Source of Variation	SS	df	MS	F	P-value	F crit			Source of Variation	SS	df	MS	F	P-value	F crit
Between Groups	0.327715	1	0.327715	16.2648	0.0156951	7.70865			Between Groups	0.386696	1	0.386696	17.2125	0.0142743	7.70865			Between Groups	0.75914	1	0.75914	43.2467	0.00276756	7.70865
Within Groups	0.0805951	4	0.0201488						Within Groups	0.0898642	4	0.022466						Within Groups	0.0702149	4	0.0175537
Total	0.40831	5							Total	0.47656	5							Total	0.829355	5
DEX-PEG, NS									PEG-DEX rich,*									DEX-DEX rich,**
Anova: Single Factor									Anova: Single Factor									Anova: Single Factor
SUMMARY									SUMMARY									SUMMARY
Groups	Count	Sum	Average	Variance					Groups	Count	Sum	Average	Variance					Groups	Count	Sum	Average	Variance
Column 1	3	1.72443	0.574811	0.0114036					Column 1	3	1.72443	0.574811	0.0114036					Column 1	3	1.8454	0.615133	0.00676906
Column 2	3	1.8454	0.615133	0.00676906					Column 2	3	1.11344	0.371146	0.00157899					Column 2	3	1.11344	0.371146	0.00157899
ANOVA									ANOVA									ANOVA
Source of Variation	SS	df	MS	F	P-value	F crit			Source of Variation	SS	df	MS	F	P-value	F crit			Source of Variation	SS	df	MS	F	P-value	F crit
Between Groups	0.00243885	1	0.00243885	0.268409	0.631738	7.70865			Between Groups	0.0622192	1	0.0622192	9.58501	0.0363631	7.70865			Between Groups	0.0892949	1	0.0892949	21.393	0.00984219	7.70865
Within Groups	0.0363454	4	0.00908634						Within Groups	0.0259652	4	0.0064913						Within Groups	0.0166961	4	0.00417403
Total	0.0387842	5							Total	0.0881844	5							Total	0.105991	5

## Sheet: Indivial data for Figure i-j
Normaliziled intensity
t (min)	Buffer-1	Buffer-2	Buffer-3		Dex-1	Dex-2	Dex-3		PEG-1	PEG-2	PEG-3		Dex-rich-`	Dex-rich-2	Dex-rich-3
0	0	0	0		0	0	0		0	0	0		0	0	0
0.00085	-0.0018907	0.000310646	-0.00417384		-0.00262978	-0.00183147	-0.00444337		0	0.000772971	0.000875813		-0.00238776	-0.00169848	9.18296e-05
0.0017	-0.00351171	0.000310646	-0.0036317		-0.00579037	-0.0057015	-0.01157		0	-0.000123193	0.000875813		-0.00447151	-0.00341125	-0.00325818
0.00255	0	0.00668968	-0.00315419		-0.00579037	-0.00318358	-0.010521		-0.000975786	-0.00211056	0.00221736		-0.00362926	-0.00457688	-0.00608971
0.0034	0.00196079	0.0071242	-0.00304719		-0.0057538	-0.00287697	-0.0166333		-0.000458422	-0.000123193	0.00316758		-0.00343763	-0.00362237	-0.00550229
0.00425	0.00419633	0.00737607	-0.00315419		-0.00556176	-0.00223742	-0.0148859		-0.00874086	-0.00216223	0.00252496		-0.002195	0.000703975	-0.0167216
0.0051	0.00670031	0.00913285	-0.00302576		-0.00556176	-0.000518276	-0.00501398		0.000782174	-0.000694274	0.00157633		-0.00227216	-0.00237083	-0.0195122
0.00595	0.0119515	0.00918023	-0.00213119		-0.005517	-0.000518276	-0.00546325		0.00349233	0.000531973	0.00157633		-0.00227216	-0.00226272	-0.0151247
0.0068	0.0119515	0.0100362	-0.00372394		-0.00536998	-0.00159887	-0.00329628		0.00353703	-0.000946297	0.00338723		0.000413119	0.00320229	-0.00807833
0.00765	0.00990093	0.00993948	-0.00200222		-0.00330731	-0.00257444	0.00376045		0.000806153	-0.00180427	0.00530206		0.000413119	0.00154236	-0.00807833
0.0085	0.0138045	0.0102227	-6.41018e-05		-0.00335816	-0.00159887	0.00561986		0.00643856	0.00171188	0.00559168		-0.000851473	0.00389821	-0.00595077
0.00935	0.0129713	0.0120651	-0.00049252		-0.00293712	-0.00267267	0.00331873		0.00288622	-0.000585827	0.00617285		0.000413119	0.00389821	-0.00595077
0.0102	0.0129713	0.0120651	-2.44168e-05		-0.00293712	-0.00110437	0.00198521		0.0029288	-0.000930799	0.00617285		0.00622943	0.00677065	-0.00289819
0.01105	0.0158912	0.0125098	-2.44168e-05		-0.00101324	0.00122301	0.00416332		0.00233975	0.00167638	0.00617285		0.00613156	0.00551226	-0.00289819
0.0119	0.0111342	0.0132849	-2.44168e-05		-0.000330843	0.00167958	0.00145885		0.00233975	0.00279639	0.00881364		-0.000946187	0.00904863	-0.00433529
0.01275	0.0157111	0.0144546	0.00188232		-0.000330843	0.00352672	0.00204378		0.00190212	0.00124802	0.00881364		-0.00146036	0.00157577	-0.00437547
0.0136	0.0154462	0.0178995	0.00464336		-0.000487451	0.00443078	0.00213639		0.0030795	0.00236533	0.00659306		-0.00146036	0.00480872	-0.00432084
0.01445	0.0145896	0.0187179	0.00561217		-0.000296945	0.00443078	0.000539469		0.00420513	0.00346795	0.0113019		0.000283455	-8.55147e-05	-0.00324936
0.0153	0.0157427	0.0187752	0.00590462		7.06937e-05	0.00279041	-0.00264637		0.00396401	0.00346795	0.00918693		0.00111811	0.00340598	-0.00799387
0.01615	0.0184671	0.0187752	0.00590462		0.00017897	0.00103759	-0.00387663		0.00430756	0.00346795	0.00977284		0.00582688	0.00340598	-0.000520638
0.017	0.0184671	0.0186638	0.00590462		0.000780674	0.00147829	-0.00132287		0.00430756	0.00394373	0.010989		0.00582688	0.00382603	-0.00531593
0.01785	0.0241063	0.0215912	0.00432519		0.000780674	0.00136316	-0.00226687		0.00726018	0.00478307	0.0117296		0.00452165	0.00382603	0.000850665
0.0187	0.0231562	0.0239114	0.00412183		0.000780674	0.00206458	0.00255733		0.00632681	0.00378833	0.0133421		0.00114013	0.0055291	0.000850665
0.01955	0.0232718	0.0274495	0.0056998		0.00224157	0.00218011	-0.00037736		0.00930339	0.00478307	0.0142717		0.00114013	0.00297376	0.00108053
0.0204	0.0239707	0.0274495	0.00812064		0.00224157	0.00218011	-0.00194608		0.0112401	0.00592957	0.0142717		0.00114013	0.00285555	0.000316783
0.02125	0.0273985	0.028939	0.00812064		0.00216629	-0.00107433	-0.00318306		0.0104673	0.00525521	0.0116898		-5.53539e-05	0.00587985	0.00026656
0.0221	0.0320886	0.0271426	0.0112911		0.00224157	-0.00154493	-0.000514041		0.0109867	0.00668425	0.0123441		0.0013365	0.00500205	-0.00255602
0.02295	0.0333153	0.0285753	0.0133281		0.00112159	-0.00137192	-0.00146572		0.0109867	0.00704572	0.012371		0.0013365	0.00479611	-0.00612253
0.0238	0.0344271	0.0276514	0.0133281		-7.65033e-05	-0.000511959	-0.00143676		0.0109867	0.00700272	0.0122393		0.00537116	0.00579492	-0.00612253
0.02465	0.0398208	0.0273786	0.0137177		0.000137938	0.00183748	-0.00484436		0.0109867	0.00628928	0.0143952		0.00379881	0.00616257	-0.00628081
0.0255	0.0417009	0.0270208	0.0138451		-0.000848192	0.0024103	5.18936e-05		0.00744119	0.00540639	0.0156361		0.00352331	0.00590074	-0.00628081
0.02635	0.0401037	0.0270208	0.0138451		-0.00246031	0.00461258	-0.00025253		0.00831248	0.00540639	0.0177702		0.00432478	0.00606509	-0.0101907
0.0272	0.0401037	0.0273786	0.0138451		-0.00210946	0.0057302	0.00156805		0.00840023	0.0071932	0.0132231		0.00701436	0.00799565	-0.00694583
0.02805	0.0391214	0.0297565	0.0153739		-0.00209019	0.0057302	0.00232331		0.0155465	0.00802476	0.0132231		0.00279694	0.00991025	-0.0101907
0.0289	0.0394742	0.0302102	0.0107646		-0.00209019	0.00608096	0.00131989		0.0133296	0.00815852	0.0194314		0.00381439	0.00895191	-0.0110513
0.02975	0.0380633	0.0306721	0.0122648		-0.00694963	0.00414886	0.00612698		0.0194381	0.00822042	0.0133506		0.00308704	0.00677885	-0.0099546
0.0306	0.0380335	0.031272	0.0162307		-0.00694963	0.00311222	0.0053771		0.0220708	0.00822042	0.0118727		0.00522208	0.00276192	-0.00443556
0.03145	0.0402561	0.0338067	0.0130012		0.000508739	0.00311222	0.00361267		0.020824	0.00795756	0.0117113		0.00340213	0.00228778	-0.00978555
0.0323	0.0423258	0.0349549	0.0162307		0.000961579	0.00457167	0.00708156		0.0148939	0.00795756	0.0117113		0.00399719	0.00183313	-0.00978555
0.03315	0.0378589	0.0349749	0.0162307		0.000961579	0.0036236	0.00568619		0.0177812	0.00795594	0.0118727		0.00504925	0.00463048	-0.00630629
0.034	0.0406201	0.0354512	0.0162307		0.000961579	0.00414458	0.0049288		0.0177812	0.00795594	0.0208199		0.00705107	0.00636579	-0.0105199
0.03485	0.0431543	0.0349749	0.0181861		0.000964058	0.00515856	0.00566394		0.0218864	0.00751023	0.0157161		0.00504925	0.00636579	-0.0109142
0.0357	0.0406201	0.0366961	0.0181012		0.0011775	0.00420778	0.00544709		0.0218903	0.00833665	0.0157161		0.0063867	0.0057538	-0.0105199
0.03655	0.0379439	0.0354079	0.0177561		0.00174644	0.00552595	0.0021598		0.0200496	0.00751023	0.0201396		0.00715807	0.00913438	-0.00603686
0.0374	0.0413054	0.0371886	0.0169075		0.00402227	0.00816429	0.00420606		0.0209701	0.00878351	0.0175064		0.00697551	0.0057538	-0.00800479
0.03825	0.0419611	0.0400618	0.0141734		0.00471293	0.0068653	0.00317959		0.0195694	0.0104806	0.0164348		0.0045196	0.00601509	-0.00561606
0.0391	0.0419611	0.0400046	0.0141734		0.00471293	0.00373093	0.00186776		0.0195694	0.00939038	0.0185685		0.00411764	0.00582269	-0.00561606
0.03995	0.0457447	0.0400046	0.0141734		-0.000645043	0.0047984	0.00291748		0.0214126	0.00939038	0.0198069		0.00597157	0.00678428	-0.00778112
0.0408	0.0482904	0.0406754	0.0165894		-0.000803648	0.00476981	0.00150258		0.0175757	0.0113564	0.0207669		0.00443198	0.00678428	-0.00702726
0.04165	0.0479832	0.0406754	0.0196318		-0.000803648	0.00372125	0.000280993		0.0167614	0.0125481	0.0211857		0.0043638	0.0103468	-0.00552631
0.0425	0.0504654	0.0412938	0.0201077		0.00569268	0.00476981	0.00467608		0.017267	0.0130898	0.0211857		0.00214965	0.011232	-0.00457114
0.04335	0.0492438	0.0423213	0.020555		0.00612758	0.00476981	0.00702208		0.0253785	0.0132594	0.0216637		0.00423002	0.011232	-0.00249099
0.0442	0.04808	0.0423213	0.020451		0.00569268	0.00533825	-0.0038878		0.0315652	0.015224	0.0210671		0.00214965	0.00867004	-0.00130247
0.04505	0.04808	0.0420828	0.0200657		0.00489472	0.00647859	-0.00145709		0.0315652	0.015224	0.0211365		0.00190125	0.00870815	-0.00435153
0.0459	0.0501604	0.0440819	0.0196458		0.00503875	0.00715479	0.00396426		0.0315652	0.0126058	0.0205802		0.000767398	0.00934844	-0.00702192
0.04675	0.050185	0.0442955	0.021466		0.00508326	0.0068755	0.00109497		0.0260384	0.0097295	0.0205802		0.000767398	0.00845692	-0.00702192
0.0476	0.0502278	0.04728	0.0195895		0.00343969	0.00754463	0.00555589		0.0260384	0.0122715	0.017804		0.000325376	0.00934844	-0.00472491
0.04845	0.0502278	0.0482717	0.0193993		-0.000259155	0.00814444	0.00461029		0.0195154	0.0102363	0.0171238		0.00260408	0.0102154	-0.00465212
0.0493	0.0505183	0.0530042	0.0231079		0.00343969	0.00829763	0.00488742		0.0195154	0.0132311	0.0178154		0.00705885	0.00799346	-0.000791699
0.05015	0.0505485	0.0518553	0.0229152		0.00273894	0.00853988	0.0046523		0.0203887	0.0142403	0.0178988		0.00705885	0.0091815	0.00161342
0.051	0.0564287	0.0513627	0.0266077		0.00607382	0.006883	0.00284253		0.0205666	0.0141451	0.0200197		0.00579505	0.00933402	0.000878878
0.05185	0.0564287	0.0514445	0.0254602		0.00607382	0.006883	0.00609535		0.0205666	0.0117458	0.0212921		0.00629847	0.0142494	-0.000395997
0.0527	0.0572807	0.0512199	0.0202054		0.00754088	0.00719844	0.00737973		0.0255244	0.0124627	0.0212921		0.00629847	0.0121892	-0.00214738
0.05355	0.0564287	0.0476334	0.0202054		0.00784293	0.00719844	0.00548432		0.0284946	0.0123771	0.0213619		0.00338957	0.0143346	-0.00153681
0.0544	0.0632967	0.0476066	0.0230168		0.00750398	0.0070447	0.00473388		0.0284946	0.0124627	0.0223699		0.00732753	0.0136836	-0.00240686
0.05525	0.0619836	0.0502831	0.0230522		0.00859474	0.00752727	0.00553053		0.0282318	0.0115642	0.021543		0.00732753	0.0123162	-0.00153681
0.0561	0.0583221	0.0501093	0.0298713		0.00829542	0.00797179	0.00292682		0.0282318	0.0114814	0.022704		0.0100753	0.0115428	-0.00151673
0.05695	0.0586154	0.0542019	0.0298713		0.00673529	0.00834725	0.00371538		0.0279446	0.00957969	0.0229935		0.00592346	0.0120434	-0.000749641
0.0578	0.0606812	0.0542019	0.0275576		0.00643607	0.00846019	0.00554835		0.0279446	0.0119802	0.0219282		0.00792636	0.0120434	-0.00100516
0.05865	0.0611867	0.0522882	0.0291061		0.00643607	0.00883653	0.00358086		0.0311347	0.0134987	0.0249282		0.0104333	0.0158687	0.000618474
0.0595	0.0614442	0.0521555	0.0284612		0.00642786	0.00883653	0.00446559		0.0307572	0.0141197	0.0230901		0.0104333	0.0158687	-0.00177649
0.06035	0.065985	0.0550177	0.0265205		0.00618537	0.00912122	-0.00140904		0.0293098	0.0173247	0.0230901		0.010521	0.0158687	-0.00168827
0.0612	0.0676612	0.0564489	0.0265205		0.00511905	0.00973838	0.00737567		0.0333522	0.017343	0.0230389		0.0111938	0.0146037	-0.00174435
0.06205	0.065985	0.0564489	0.0278238		0.00508344	0.00959233	0.00837054		0.0342174	0.019184	0.0242836		0.0111938	0.0164445	-0.000557475
0.0629	0.0676612	0.056854	0.0254943		0.00402603	0.0108518	0.0037865		0.0288119	0.0173975	0.0213305		0.0144237	0.0155036	-0.00137598
0.06375	0.0683885	0.0579377	0.0257663		0.00402603	0.00957511	0.0012599		0.0298943	0.0161255	0.0213305		0.0147746	0.0164445	0.000313508
0.0646	0.0696306	0.057531	0.0293029		0.00463473	0.0102792	0.00115589		0.0289206	0.0166757	0.0241809		0.0145229	0.0180209	0.000313508
0.06545	0.0715934	0.0589115	0.0293029		0.00253669	0.00932956	0.00364519		0.0253958	0.0167792	0.0242589		0.0130364	0.017516	5.60624e-05
0.0663	0.0721218	0.0591734	0.0293029		0.00259961	0.0092208	0.00371045		0.0212821	0.0166757	0.0229989		0.0124026	0.0156811	-0.00379985
0.06715	0.0746222	0.0597623	0.0330673		0.00175946	0.00932956	0.00571475		0.0212821	0.0180553	0.0233932		0.0121022	0.0158359	-0.00276659
0.068	0.0719075	0.0597623	0.0294771		0.00175946	0.0106484	0.00245744		0.0265683	0.0171069	0.0233932		0.00964786	0.0132503	-0.00276659
0.06885	0.0785508	0.0613524	0.0326428		0.00764126	0.0101797	0.00319162		0.0235085	0.0173315	0.0235599		0.0111186	0.0114287	-0.00379985
0.0697	0.0804096	0.0613524	0.0335402		0.0090338	0.0102091	0.00718843		0.0310345	0.0171452	0.0253081		0.0107727	0.0114287	-0.00383191
0.07055	0.0785508	0.0620855	0.0344548		0.0090338	0.0109383	0.00647864		0.0278853	0.0171452	0.0264367		0.0107727	0.01531	0.00337318
0.0714	0.0773766	0.0631495	0.0286543		0.00981893	0.0111323	0.0126725		0.0310345	0.0171452	0.025068		0.00927135	0.011099	0.000427956
0.07225	0.0773766	0.0640483	0.03422		0.00924762	0.0094505	0.0112686		0.0262834	0.0174343	0.0268512		0.0113257	0.011099	-0.005648
0.0731	0.0746821	0.0658275	0.0341856		0.00862312	0.0104044	0.00748094		0.0235788	0.0169613	0.0251431		0.0106365	0.011099	-0.00508956
0.07395	0.0772993	0.0681221	0.0341856		0.00862312	0.00906301	0.00836688		0.0255168	0.0174271	0.0252329		0.0116202	0.0112435	-0.00189986
0.0748	0.0790608	0.0683939	0.033234		0.00796885	0.00881938	0.00896379		0.0283929	0.0175268	0.0233863		0.0114701	0.011099	-0.005648
0.07565	0.0756648	0.0678268	0.033234		0.00752925	0.00993358	0.00609349		0.0277391	0.0184377	0.0281049		0.0132752	0.0121025	-0.00265233
0.0765	0.0757029	0.0678268	0.0320909		0.00743163	0.0101395	0.0069455		0.0284953	0.0184377	0.0281049		0.0114701	0.0174056	-0.00189986
0.07735	0.0760601	0.0672392	0.0320893		0.00752925	0.0103332	0.00782153		0.0304622	0.0195277	0.0299896		0.00847197	0.0216912	-0.00265233
0.0782	0.0755013	0.0668541	0.0328538		0.00815408	0.0114953	0.00222544		0.0338927	0.0200491	0.0295141		0.0129485	0.0180634	-0.00114432
0.07905	0.0777969	0.0657474	0.0349642		0.00920261	0.0100527	0.00427056		0.0324695	0.0216157	0.0297011		0.00718812	0.0181215	0.000879946
0.0799	0.0799871	0.0657474	0.0349642		0.00920261	0.0109326	0.00629374		0.0306511	0.0216157	0.0293809		0.00526386	0.017533	-0.000333689
0.08075	0.0818558	0.0656155	0.0345048		0.00859686	0.0109326	0.00252581		0.0324695	0.0203118	0.0295344		0.0146501	0.0174751	0.00163781
0.0816	0.0828816	0.0662762	0.0344491		0.00714669	0.0122277	0.0058764		0.0327652	0.0203118	0.0303307		0.0146501	0.0133979	0.00163781
0.08245	0.0828816	0.067319	0.0345048		0.00714669	0.0124577	0.00457734		0.0324291	0.0199424	0.0277524		0.00894898	0.013262	0.00139011
0.0833	0.0838292	0.066877	0.0345048		0.00714669	0.0144101	0.00376429		0.0324291	0.0208856	0.0282269		0.00894898	0.0116129	-0.00251994
0.08415	0.0825325	0.0669774	0.038499		0.0093755	0.0145477	0.00562852		0.0349344	0.0209483	0.025826		0.0100317	0.00988401	-0.00265404
0.085	0.0889437	0.0703683	0.0385978		0.0121392	0.0136612	0.00510992		0.0365168	0.0213188	0.0257175		0.0108006	0.0139986	-0.00387833
0.0933333	0.0920445	0.0747768	0.0403578		0.0130115	0.0144962	0.00806954		0.0419058	0.0200585	0.0257175		0.0118545	0.0130127	-0.00168457
0.101667	0.097379	0.0803263	0.0407735		0.0121392	0.0151501	0.00850766		0.0437986	0.022189	0.0289485		0.0109623	0.0142604	-0.00168457
0.11	0.10005	0.0803263	0.0434092		0.0124942	0.0166914	0.011172		0.0442414	0.0207151	0.0289485		0.0134846	0.0159852	0.000469162
0.118333	0.113644	0.0857702	0.0499477		0.0124942	0.0164811	0.0108276		0.0457382	0.0240757	0.0322701		0.012344	0.0183086	0.0025715
0.126667	0.113668	0.0871878	0.0571178		0.013398	0.0162169	0.0100817		0.0480182	0.0287934	0.035169		0.0113181	0.019614	0.00432746
0.135	0.113876	0.100197	0.0629816		0.0146155	0.0164044	0.00866808		0.0500146	0.0287934	0.035169		0.0136429	0.019614	0.00253462
0.143333	0.124565	0.0998623	0.0634989		0.0146279	0.0155251	0.0128557		0.05245	0.0286369	0.0344023		0.0145512	0.019614	0.00253462
0.151667	0.126172	0.102669	0.0695492		0.0147158	0.0180976	0.01408		0.0508644	0.0277393	0.0372255		0.0133801	0.0189908	0.00215123
0.16	0.128092	0.104117	0.0705701		0.0149414	0.0187707	0.0116736		0.0523633	0.0247862	0.0372255		0.0147755	0.0198622	0.00105529
0.168333	0.128388	0.106089	0.0707065		0.0206352	0.0194624	0.0167838		0.0527055	0.0247862	0.0372255		0.0137625	0.018474	7.2409e-05
0.176667	0.140685	0.108893	0.070748		0.0202039	0.0200197	0.0156438		0.0541636	0.0251378	0.0360289		0.0112264	0.0198622	7.2409e-05
0.185	0.14104	0.115116	0.0735689		0.0203542	0.0224473	0.0155163		0.0541636	0.0260431	0.0376287		0.0110179	0.0206077	-0.00168708
0.193333	0.144151	0.115099	0.0772933		0.0205302	0.0227965	0.0154935		0.0542212	0.0288256	0.040565		0.0110179	0.0228475	-0.00131061
0.201667	0.150474	0.115317	0.0773835		0.020634	0.021239	0.0134182		0.0533063	0.0295916	0.0414936		0.0118245	0.0241661	0.000975272
0.21	0.150474	0.118968	0.0821317		0.0208101	0.0211345	0.017391		0.0529718	0.0254725	0.0417174		0.0118245	0.0229315	0.00487571
0.218333	0.150474	0.123996	0.0858824		0.0206427	0.0213901	0.0178		0.0528269	0.0254725	0.0421532		0.0198823	0.0226347	0.00487571
0.226667	0.151991	0.124467	0.0874855		0.0188917	0.0224974	0.0174048		0.0548107	0.0296294	0.0421532		0.0244306	0.0242557	0.00307433
0.235	0.148955	0.129392	0.0866707		0.0200872	0.0217949	0.0165105		0.0560021	0.02976	0.0458722		0.0254126	0.0258745	0.00888598
0.243333	0.163316	0.134294	0.0864428		0.0206427	0.0231367	0.019548		0.0560021	0.0346228	0.0463664		0.0211349	0.0264436	0.00888598
0.251667	0.163316	0.137028	0.091918		0.0226753	0.0264752	0.0198774		0.054275	0.0346228	0.0472312		0.0249444	0.0269477	0.00822587
0.26	0.164091	0.138966	0.0927675		0.0238541	0.0278919	0.0173027		0.0534025	0.0350294	0.0465698		0.0249444	0.0269477	0.0118101
0.268333	0.164091	0.139728	0.0940656		0.0239473	0.0285963	0.0168713		0.052746	0.0350683	0.0480032		0.0249444	0.0269477	0.0104096
0.276667	0.178752	0.140089	0.0951721		0.0258554	0.0293414	0.0168501		0.050506	0.0367805	0.0477569		0.0253104	0.0228639	0.00866941
0.285	0.182164	0.140767	0.0954943		0.025118	0.0273664	0.021346		0.0520043	0.036888	0.0480271		0.0258863	0.0196794	0.00554417
0.293333	0.18453	0.148543	0.0965945		0.0268697	0.027751	0.0236431		0.0520043	0.0357997	0.044713		0.0221297	0.0236494	0.0082998
0.301667	0.18602	0.1486	0.106555		0.02726	0.0280801	0.0210937		0.0524757	0.0357997	0.044713		0.0220788	0.0287967	0.00750666
0.31	0.18603	0.149091	0.107959		0.0258774	0.0327157	0.0205611		0.0560876	0.0330567	0.0446174		0.0220788	0.0242098	0.00282261
0.318333	0.190328	0.1633	0.1152		0.0258774	0.0346805	0.0224461		0.0560876	0.0304721	0.0453566		0.0220788	0.0274171	0.00652144
0.326667	0.193454	0.166827	0.114409		0.0263426	0.0365486	0.0260217		0.0583514	0.0304721	0.0458906		0.0206951	0.0291876	0.00652144
0.335	0.191961	0.165422	0.114409		0.0261251	0.0347826	0.0261645		0.0587209	0.0314404	0.0458906		0.0218117	0.027832	0.00905556
0.343333	0.193924	0.165941	0.115344		0.0267441	0.035939	0.0280183		0.0599386	0.0305994	0.048724		0.0208574	0.0282678	0.00437695
0.351667	0.206943	0.168858	0.11649		0.0277172	0.0376341	0.0265982		0.0615938	0.0304971	0.0513861		0.020608	0.0299903	0.00985827
0.36	0.208425	0.169171	0.120076		0.0278275	0.0368462	0.0288877		0.0615938	0.0316206	0.048724		0.020608	0.0319404	0.00985827
0.368333	0.208684	0.169171	0.123062		0.0306633	0.0378312	0.0287971		0.0615938	0.0316206	0.0489041		0.0227912	0.0314336	0.00982728
0.376667	0.208684	0.17471	0.12416		0.0335569	0.0381115	0.03072		0.0638689	0.0327576	0.0502477		0.027863	0.0339061	0.0106559
0.385	0.214305	0.183537	0.130138		0.0335569	0.039317	0.0298828		0.0662127	0.0339314	0.0502477		0.027863	0.0339059	0.0113054
0.393333	0.214455	0.180772	0.130464		0.0339335	0.0393803	0.0302336		0.0622367	0.0339314	0.0480099		0.0220836	0.0325169	0.0113195
0.401667	0.219128	0.18495	0.130464		0.0339335	0.0395674	0.0251446		0.0670393	0.0337165	0.0495071		0.0277854	0.0310742	0.0120423
0.41	0.220619	0.18495	0.13675		0.0348991	0.0385004	0.0306471		0.0670393	0.0328531	0.0487106		0.0272335	0.0310742	0.01274
0.418333	0.220619	0.185074	0.14346		0.035053	0.0386	0.0328416		0.0670393	0.0361261	0.0484958		0.0282896	0.0319102	0.0128243
0.426667	0.223454	0.186032	0.145516		0.0348235	0.0386	0.0350738		0.0581239	0.0375006	0.0473613		0.0287396	0.03041	0.0128243
0.435	0.225745	0.190615	0.145516		0.0342695	0.0412934	0.0310799		0.0697302	0.0361261	0.0479668		0.0287396	0.0332416	0.0155166
0.443333	0.227054	0.195684	0.146423		0.0346554	0.0467537	0.03404		0.060818	0.0323146	0.0472655		0.0285776	0.0332416	0.0158583
0.451667	0.227514	0.197254	0.149189		0.0349456	0.0467537	0.0293109		0.0638129	0.0376439	0.0473493		0.030318	0.0330901	0.0158583
0.46	0.237067	0.198146	0.148493		0.035865	0.0480854	0.0344891		0.0614114	0.0371366	0.0454275		0.0256972	0.0330901	0.0109741
0.468333	0.237054	0.20092	0.148493		0.036467	0.0477003	0.0375694		0.0630177	0.037402	0.0476584		0.0277169	0.0352384	0.0107684
0.476667	0.239109	0.20092	0.156128		0.0365537	0.0471135	0.0371046		0.0630177	0.037766	0.0500465		0.0264188	0.033611	0.00853382
0.485	0.245903	0.20092	0.159666		0.0373734	0.0466299	0.0362823		0.0660844	0.0392898	0.057595		0.0259539	0.033611	0.00939116
0.493333	0.245852	0.202047	0.161956		0.0382877	0.0483222	0.0339092		0.0657264	0.0406086	0.057595		0.0259539	0.0356769	0.0105886
0.501667	0.243931	0.203966	0.162516		0.0403629	0.0483274	0.0383081		0.0681356	0.0406086	0.0542398		0.0268837	0.0361597	0.0105886
0.51	0.247642	0.207901	0.165371		0.0409448	0.04923	0.0381378		0.0629408	0.0413936	0.0548791		0.0307546	0.0342616	0.010637
0.518333	0.245714	0.208644	0.166562		0.0422553	0.0490383	0.036449		0.06159	0.0414872	0.0535123		0.0270994	0.0342616	0.0114777
0.526667	0.246505	0.211867	0.164144		0.0409448	0.049859	0.0350605		0.0652376	0.0425234	0.0526656		0.0308417	0.0342343	0.0117286
0.535	0.243427	0.210339	0.164846		0.0422396	0.049859	0.0385005		0.0632318	0.0430264	0.0537143		0.031077	0.0315311	0.0120699
0.543333	0.246505	0.218021	0.166562		0.0433721	0.0512888	0.0405367		0.0652376	0.0425696	0.0521564		0.0232629	0.0330416	0.0127663
0.551667	0.248384	0.218021	0.172855		0.0420194	0.0555396	0.0411457		0.0652966	0.0425696	0.0521564		0.0232807	0.0329416	0.0127663
0.56	0.254193	0.220181	0.17607		0.0420194	0.0555396	0.0401506		0.0682327	0.0419271	0.0557025		0.0310954	0.0329416	0.0104947
0.568333	0.25791	0.220181	0.176988		0.0424203	0.0555727	0.0384082		0.0682327	0.0414548	0.0542651		0.0265672	0.0303282	0.0136191
0.576667	0.269375	0.221092	0.181418		0.0456148	0.0508402	0.0415819		0.0685182	0.0414356	0.0531859		0.0324394	0.0321509	0.0137504
0.585	0.276017	0.221784	0.182232		0.0455886	0.0534291	0.0419046		0.0693754	0.0435037	0.0551079		0.0324394	0.0328988	0.0137338
0.593333	0.276068	0.226695	0.182232		0.0463542	0.0533276	0.0374065		0.0711731	0.0414356	0.0526411		0.0317061	0.0354256	0.0127072
0.601667	0.268842	0.221385	0.184651		0.04734	0.0554704	0.0438717		0.0730525	0.040611	0.0528458		0.0288348	0.0354256	0.0137338
0.61	0.263909	0.231591	0.186778		0.0467153	0.0557682	0.0426211		0.0730525	0.0405831	0.0545088		0.029756	0.0365301	0.0144068
0.618333	0.267853	0.235322	0.187706		0.0461765	0.0573307	0.044954		0.0724903	0.042179	0.0562359		0.0286944	0.0355408	0.0132244
0.626667	0.267853	0.231182	0.186582		0.0475914	0.057089	0.0441498		0.0695485	0.0413392	0.0582175		0.0286944	0.0362667	0.0116277
0.635	0.267853	0.225324	0.187706		0.0468517	0.057089	0.0447166		0.0654159	0.0413392	0.0594206		0.0304668	0.0378532	0.0116277
0.643333	0.27277	0.234648	0.188061		0.0471498	0.057752	0.0459526		0.0659958	0.0428829	0.0595611		0.0308968	0.0378532	0.0116277
0.651667	0.284368	0.235294	0.188179		0.0506286	0.0584603	0.0460959		0.0661295	0.045887	0.0596723		0.0308968	0.0348876	0.0123038
0.66	0.276782	0.233172	0.192088		0.0509549	0.0566917	0.0432762		0.0709014	0.0449346	0.0582502		0.0313776	0.037735	0.0135071
0.668333	0.295115	0.239065	0.192582		0.0493485	0.0577598	0.0458788		0.0715072	0.0357841	0.0574005		0.0318689	0.0373162	0.013081
0.676667	0.298801	0.239065	0.192377		0.0498441	0.0593852	0.0459952		0.0721457	0.0391738	0.055661		0.0280419	0.0369736	0.0133908
0.685	0.293845	0.24262	0.192871		0.0501695	0.0605252	0.0433531		0.0687904	0.0375361	0.055661		0.0285265	0.0369736	0.0126
0.693333	0.294624	0.24262	0.197148		0.0487639	0.0607079	0.0442723		0.071375	0.0375861	0.0530481		0.0323527	0.0401071	0.0133908
0.701667	0.294624	0.244896	0.200508		0.0491806	0.0669473	0.0436916		0.0750735	0.0408107	0.0635861		0.0309443	0.0381022	0.0146537
0.71	0.290441	0.245192	0.203942		0.0528367	0.0669473	0.0463011		0.0788332	0.0417163	0.0563584		0.0309443	0.0381022	0.0136586
0.718333	0.295631	0.249532	0.203942		0.0528367	0.0690899	0.0504184		0.07952	0.0417163	0.056117		0.0309443	0.0371807	0.0115434
0.726667	0.302501	0.249842	0.203942		0.0512148	0.0686968	0.0448512		0.0777611	0.0417163	0.056117		0.0304679	0.0367146	0.0147384
0.735	0.300405	0.250738	0.203455		0.0512148	0.0675061	0.0458976		0.07956	0.0417163	0.0565359		0.0296454	0.0355975	0.0147384
0.743333	0.303884	0.250738	0.212916		0.0512586	0.0663349	0.0493635		0.0778008	0.0437964	0.0565359		0.0326643	0.0355975	0.0164504
0.751667	0.300075	0.251108	0.212916		0.0516945	0.0663349	0.048033		0.0763216	0.0438892	0.0579286		0.0326643	0.0367146	0.0215481
0.76	0.300075	0.26266	0.212916		0.0515177	0.0674919	0.0498635		0.0763838	0.0438892	0.0579073		0.0354974	0.0376025	0.0241285
0.768333	0.297725	0.265174	0.21382		0.0533072	0.0665628	0.0522086		0.0763838	0.0451838	0.0579073		0.0327034	0.0379272	0.0219962
0.776667	0.306169	0.264041	0.215118		0.0534516	0.0687299	0.0502736		0.0757088	0.0449637	0.0563747		0.029612	0.0379272	0.0162355
0.785	0.29491	0.265324	0.223763		0.053292	0.0687299	0.0487057		0.0742325	0.0440481	0.0526177		0.0308636	0.0389614	0.0234087
0.793333	0.295281	0.265666	0.215405		0.0530843	0.0681164	0.047952		0.0743575	0.0440481	0.0520587		0.031605	0.0389614	0.0230858
0.801667	0.297598	0.267528	0.222651		0.0538138	0.0676411	0.0505075		0.0756532	0.0422442	0.0518078		0.031605	0.042329	0.0204019
0.81	0.302796	0.264659	0.223586		0.0543163	0.0676411	0.0530013		0.0783979	0.0422442	0.0522254		0.0313825	0.0388182	0.0235465
0.818333	0.302796	0.270215	0.220719		0.0570003	0.0715349	0.0539317		0.0740505	0.0456936	0.0576518		0.0306417	0.0428754	0.0235465
0.826667	0.314422	0.270215	0.221568		0.0587279	0.0691551	0.0553905		0.0789871	0.0472018	0.0587183		0.0295012	0.0374772	0.0189198
0.835	0.320014	0.265423	0.224637		0.0589856	0.0739399	0.0549364		0.0742957	0.0472018	0.061337		0.0297382	0.0415674	0.0172489
0.843333	0.322613	0.265423	0.233171		0.0590126	0.0740412	0.050681		0.0746916	0.049329	0.0617626		0.0292603	0.039367	0.0181726
0.851667	0.318446	0.270215	0.233576		0.0607953	0.0729358	0.0537		0.0746916	0.0496476	0.0617626		0.0296834	0.0414733	0.0210123
0.86	0.318275	0.277904	0.236975		0.0590126	0.0717777	0.0538182		0.0805287	0.0495203	0.0628936		0.0301621	0.0392738	0.0219486
0.868333	0.325087	0.277904	0.231936		0.0589593	0.0742005	0.0523466		0.0757266	0.0495203	0.0641336		0.033088	0.040565	0.0219889
0.876667	0.326207	0.281114	0.231532		0.0589593	0.0732392	0.0545091		0.0870537	0.0524056	0.0647067		0.0341781	0.0394788	0.0240614
0.885	0.329864	0.281114	0.224448		0.0627855	0.0714317	0.0573613		0.0757805	0.0507142	0.0642367		0.0341781	0.0400186	0.0240614
0.893333	0.327544	0.277904	0.224196		0.0623287	0.0722588	0.0509233		0.0757371	0.0524056	0.0623358		0.0333446	0.0392162	0.0256142
0.901667	0.329205	0.283767	0.224448		0.0624451	0.0765389	0.059091		0.0757371	0.0509062	0.0640413		0.0333446	0.0400186	0.0249931
0.91	0.329205	0.286346	0.232147		0.0636671	0.0749306	0.0543857		0.0753337	0.0483365	0.0659048		0.0320502	0.0402767	0.021021
0.918333	0.325132	0.286346	0.234182		0.0636671	0.0780832	0.054778		0.0717308	0.0429087	0.0619218		0.0320502	0.0408883	0.0189492
0.926667	0.338487	0.286346	0.239899		0.060479	0.0793191	0.0567711		0.0748357	0.0426036	0.0625925		0.0298346	0.0393462	0.0189492
0.935	0.338487	0.289738	0.243647		0.064321	0.0793191	0.0615624		0.0749531	0.0426036	0.0625925		0.033269	0.0418226	0.0198648
0.943333	0.342748	0.289941	0.24683		0.0610143	0.0802497	0.0529335		0.071847	0.0441958	0.0625925		0.0360119	0.0425712	0.0189492
0.951667	0.344269	0.292243	0.251077		0.0610143	0.0802497	0.0583255		0.0707264	0.0444298	0.0629757		0.0341251	0.0411931	0.0221141
0.96	0.356255	0.287751	0.256318		0.0610143	0.0817034	0.0589875		0.072458	0.0446073	0.0644511		0.0337685	0.0410639	0.0235674
0.968333	0.35082	0.289304	0.258498		0.0606306	0.0824191	0.0589585		0.072458	0.0499246	0.0659		0.033198	0.0415167	0.0236853
0.976667	0.359116	0.290522	0.2583		0.0606306	0.0810819	0.0564573		0.0754658	0.0510316	0.0644178		0.034803	0.0408199	0.0236853
0.985	0.356494	0.2895	0.2583		0.0676247	0.0810819	0.0609464		0.0770816	0.0510316	0.0644178		0.0327536	0.0374517	0.0251875
0.993333	0.347778	0.290522	0.248483		0.0673672	0.0823772	0.0626896		0.0771723	0.0518922	0.0641468		0.0350603	0.0367571	0.0250139
1.00167	0.351901	0.29447	0.246762		0.0692614	0.0854293	0.0618354		0.0771723	0.0515783	0.0621463		0.0311026	0.0369727	0.0255308
1.01	0.353116	0.301646	0.246147		0.0699503	0.0858727	0.0632725		0.0840318	0.0504446	0.0600749		0.0343343	0.0375387	0.0267029
1.01833	0.351901	0.302191	0.249849		0.0694042	0.0868973	0.0605124		0.0840318	0.0501568	0.0646391		0.0330367	0.0404986	0.0273471
1.02667	0.349152	0.305656	0.252364		0.067435	0.0868973	0.0635235		0.0867384	0.0501568	0.0634201		0.0336188	0.046945	0.0270719
1.035	0.344367	0.307815	0.252986		0.0693195	0.087319	0.062616		0.0870259	0.0504446	0.0641719		0.0324765	0.0473399	0.0273916
1.04333	0.363994	0.307815	0.259563		0.0710711	0.0852962	0.0615878		0.0867384	0.0510858	0.0651708		0.0326605	0.0473399	0.0277587
1.05167	0.356336	0.307815	0.261599		0.0704025	0.0843669	0.0611951		0.0867384	0.0510858	0.0706187		0.0336116	0.0473399	0.0272582
1.06	0.360265	0.310252	0.261599		0.0693195	0.0843669	0.0613428		0.0843365	0.0510858	0.0699996		0.0336829	0.0408699	0.0276078
1.06833	0.362533	0.310371	0.263032		0.0701026	0.0857574	0.0635178		0.0822443	0.0508498	0.0699996		0.0335005	0.0411854	0.0279368
1.07667	0.362533	0.310846	0.2682		0.0697324	0.0857574	0.0592202		0.0822443	0.0489959	0.0694653		0.036342	0.0423464	0.0263659
1.085	0.354598	0.310846	0.2682		0.0690325	0.0860903	0.0627636		0.0826076	0.0489959	0.067367		0.0335005	0.0423464	0.0254315
1.09333	0.355755	0.311658	0.267613		0.0713423	0.0896398	0.0649353		0.0828336	0.0526508	0.0649367		0.0327807	0.0423464	0.0252445
1.10167	0.359227	0.313122	0.269772		0.0713423	0.0860903	0.0614785		0.0855125	0.0505264	0.0648254		0.036342	0.0423464	0.0242179
1.11	0.360264	0.313122	0.272436		0.071637	0.0860903	0.0693223		0.0876946	0.0512362	0.0632719		0.0343547	0.0413433	0.0251152
1.11833	0.367297	0.313122	0.273043		0.0725719	0.0903662	0.0651115		0.0876946	0.0512362	0.0648358		0.0336788	0.041411	0.0239131
1.12667	0.367297	0.323332	0.277047		0.0728837	0.0901897	0.0699719		0.0841464	0.0498471	0.0648358		0.0336066	0.0398554	0.0269752
1.135	0.369395	0.324948	0.277529		0.0708995	0.090178	0.067141		0.080507	0.0498471	0.0593303		0.0323055	0.0436131	0.0279974
1.14333	0.366895	0.324948	0.278871		0.0724368	0.0902624	0.0691429		0.080507	0.050838	0.0593303		0.032656	0.0426567	0.0279974
1.15167	0.36653	0.324948	0.28034		0.0724368	0.0900664	0.0690027		0.0814825	0.0539181	0.0628113		0.0311293	0.042363	0.0275889
1.16	0.362651	0.325611	0.28189		0.0722366	0.0900664	0.0714499		0.0822506	0.0523512	0.0668632		0.0357359	0.0433183	0.0293304
1.16833	0.36631	0.325001	0.28189		0.0731442	0.0903165	0.0730257		0.0837765	0.0539181	0.0676155		0.0355245	0.0467578	0.02996
1.17667	0.37546	0.326036	0.282703		0.0740451	0.0914866	0.0677526		0.0815838	0.0538244	0.0687259		0.0357359	0.0453811	0.0240867
1.185	0.373982	0.328252	0.282703		0.0747311	0.0914866	0.0695792		0.0868538	0.0536739	0.0668632		0.0355245	0.0473049	0.0220541
1.19333	0.373685	0.327069	0.281006		0.0753201	0.0956698	0.0726221		0.0850966	0.0525074	0.0646983		0.033965	0.0480394	0.0225377
1.20167	0.373685	0.315401	0.280864		0.0746476	0.0965426	0.0690068		0.0867999	0.0549811	0.0646983		0.0342889	0.0474907	0.0225377
1.21	0.380155	0.333125	0.286775		0.0751635	0.0968936	0.0718012		0.0845042	0.055406	0.0646983		0.0376878	0.045925	0.022784
1.21833	0.386548	0.333125	0.281349		0.0751635	0.0967714	0.0706249		0.0867999	0.0543975	0.0660874		0.0376878	0.0480394	0.0248353
1.22667	0.390494	0.33527	0.281349		0.0753184	0.0989424	0.0686497		0.0831916	0.0545384	0.0735289		0.0357207	0.0452602	0.0245872
1.235	0.392571	0.33527	0.289228		0.0764285	0.0992357	0.0693361		0.0833682	0.0548213	0.0735289		0.0374879	0.046451	0.0248353
1.24333	0.395355	0.334636	0.291323		0.0765897	0.0993051	0.0693315		0.0816381	0.0556026	0.0716901		0.0357518	0.0497968	0.028407
1.25167	0.393532	0.334156	0.293865		0.0769463	0.0987823	0.0722298		0.0793152	0.0496426	0.0714276		0.035386	0.049804	0.026146
1.26	0.395045	0.334818	0.291323		0.0756286	0.100427	0.07362		0.0793152	0.0499458	0.0688688		0.036742	0.049072	0.0284262
1.26833	0.391862	0.334818	0.290467		0.0765018	0.100427	0.0719468		0.0797542	0.0499458	0.0682376		0.036485	0.049804	0.0295673
1.27667	0.385579	0.344519	0.290467		0.0765018	0.100367	0.0713644		0.0821602	0.0491506	0.0708335		0.0350509	0.049072	0.0293453
1.285	0.388109	0.345647	0.284433		0.0769547	0.10212	0.0755278		0.0851759	0.0512551	0.0676291		0.035687	0.0457831	0.0293453
1.29333	0.388494	0.348048	0.290149		0.0772994	0.102968	0.0735091		0.086757	0.0517875	0.0676291		0.0343539	0.0457831	0.0304023
1.30167	0.39543	0.348609	0.295147		0.0774116	0.101962	0.0724711		0.0862345	0.0550477	0.0711539		0.041497	0.0457831	0.0297155
1.31	0.396322	0.345566	0.295147		0.0792962	0.103814	0.0751904		0.0868669	0.0550477	0.0736483		0.041497	0.0437238	0.0274843
1.31833	0.406211	0.344899	0.304585		0.0801933	0.103582	0.0730886		0.0864538	0.0557017	0.0715713		0.0384393	0.0435362	0.0274843
1.32667	0.406211	0.345944	0.307515		0.0809311	0.104886	0.0707187		0.0931413	0.0537757	0.0728471		0.0310375	0.0437238	0.0273578
1.335	0.405507	0.348753	0.307515		0.0818149	0.105746	0.0710122		0.0859202	0.0549386	0.0732074		0.032067	0.0430651	0.0298035
1.34333	0.406972	0.344899	0.30383		0.0807094	0.106515	0.0754218		0.0859202	0.0564505	0.0697698		0.032067	0.0430442	0.0292768
1.35167	0.411655	0.351182	0.308161		0.082581	0.106285	0.0760029		0.0922472	0.0563784	0.0692003		0.0340063	0.0430651	0.0327034
1.36	0.406972	0.351182	0.307093		0.0825215	0.106875	0.076472		0.0870519	0.054867	0.0692003		0.0340063	0.0419961	0.0292768
1.36833	0.406972	0.351294	0.307164		0.0842397	0.106505	0.0773813		0.0863945	0.054867	0.069916		0.0342191	0.0419961	0.0320977
1.37667	0.410757	0.338511	0.309175		0.0818156	0.107032	0.0741934		0.0890715	0.051362	0.0715923		0.0342191	0.0439557	0.024409
1.385	0.410186	0.3515	0.310293		0.081703	0.108939	0.0744537		0.0911865	0.051362	0.0739769		0.0349979	0.0450585	0.0304525
1.39333	0.407676	0.353649	0.310881		0.08199	0.109678	0.0783661		0.0873827	0.0595754	0.0730133		0.036834	0.0472889	0.0312235
1.40167	0.409811	0.353649	0.311567		0.0821028	0.108566	0.0778249		0.0890715	0.0595754	0.0746732		0.0378938	0.0491377	0.0312235
1.41	0.413413	0.353649	0.312004		0.0811238	0.114712	0.0816728		0.0860041	0.051362	0.0710973		0.0362063	0.0487606	0.0303855
1.41833	0.415938	0.354619	0.314365		0.0824826	0.114712	0.0768925		0.0851691	0.0590203	0.0773082		0.0398009	0.0487432	0.0329196
1.42667	0.419984	0.351885	0.314417		0.0849583	0.111354	0.0862851		0.0863326	0.0569683	0.0711134		0.0365958	0.0490957	0.0303855
1.435	0.421305	0.348911	0.314014		0.0863215	0.112172	0.0775422		0.0863326	0.0577644	0.0711134		0.0349076	0.0472652	0.0320767
1.44333	0.42184	0.351885	0.321404		0.0872207	0.114526	0.0826855		0.0849824	0.0595209	0.0678992		0.0365958	0.0478561	0.0320767
1.45167	0.424193	0.350769	0.324441		0.0885082	0.114526	0.0769503		0.0852014	0.0595209	0.0680086		0.0365958	0.0468849	0.0344915
1.46	0.427995	0.360131	0.324157		0.0888312	0.114238	0.0820771		0.0880436	0.0591138	0.0671642		0.0359078	0.0478561	0.0329961
1.46833	0.43069	0.36034	0.324121		0.0881991	0.116548	0.0779397		0.0880426	0.0582018	0.0684853		0.0335056	0.0487427	0.0351683
1.47667	0.43069	0.36034	0.323705		0.088128	0.117508	0.0839164		0.0887	0.0573967	0.0739845		0.0370748	0.0436672	0.034903
1.485	0.441552	0.359644	0.324481		0.0863748	0.116611	0.0769685		0.0912591	0.0576684	0.0739845		0.0352704	0.0436672	0.0349572
1.49333	0.440775	0.361462	0.324481		0.0864455	0.116491	0.0794814		0.0912591	0.0576684	0.0739845		0.0335056	0.0460531	0.0324216
1.50167	0.426877	0.361462	0.325379		0.0869595	0.118253	0.0794032		0.0914059	0.0575161	0.0748563		0.0360214	0.046075	0.0324216
1.51	0.426597	0.366515	0.327463		0.0877621	0.118446	0.0785103		0.0959206	0.0620821	0.0760216		0.0357406	0.045902	0.0311378
1.51833	0.429592	0.37171	0.327463		0.0887312	0.117785	0.0801164		0.0959206	0.0620821	0.0765943		0.0357406	0.046075	0.0325753
1.52667	0.420012	0.373422	0.332503		0.0895266	0.114277	0.0836467		0.0973461	0.0631822	0.0791854		0.0355167	0.045902	0.033044
1.535	0.420685	0.371627	0.327822		0.0921165	0.113963	0.0876187		0.0941869	0.0626896	0.0789382		0.0355167	0.046477	0.0339633
1.54333	0.425306	0.371385	0.331363		0.0928536	0.114313	0.084672		0.0937883	0.0597502	0.0807653		0.0360929	0.0454852	0.0346727
1.55167	0.428677	0.374817	0.340031		0.0920316	0.114172	0.0818746		0.0921408	0.0583909	0.0807653		0.040603	0.048442	0.03419
1.56	0.428677	0.37612	0.340051		0.0920316	0.116885	0.0832479		0.0941869	0.0613516	0.0798306		0.036941	0.0444179	0.0347129
1.56833	0.436841	0.37612	0.325386		0.0920316	0.11695	0.0822244		0.102437	0.0595514	0.0807653		0.0390106	0.048442	0.0346727
1.57667	0.435653	0.376895	0.340642		0.0925895	0.11695	0.0855544		0.102437	0.0582476	0.0773297		0.0385983	0.0492701	0.0360453
1.585	0.437455	0.377643	0.326738		0.092574	0.11695	0.0845175		0.101581	0.0582476	0.0826123		0.0433885	0.0517631	0.0329364
1.59333	0.43703	0.378023	0.326738		0.093817	0.118397	0.084528		0.101979	0.0633293	0.0767138		0.043934	0.0525425	0.0339033
1.60167	0.43703	0.375659	0.340166		0.0936066	0.119083	0.0849595		0.0960521	0.0593357	0.0747315		0.0474683	0.0525425	0.0329364
1.61	0.440271	0.373339	0.340166		0.0937615	0.119083	0.0822452		0.0958759	0.0611764	0.0728771		0.0467694	0.0509397	0.0329785
1.61833	0.442241	0.373596	0.341465		0.0936066	0.121419	0.088686		0.0953199	0.0599457	0.0728771		0.0467694	0.0501824	0.0329458
1.62667	0.44621	0.381406	0.341259		0.0938731	0.121419	0.0859372		0.0929267	0.0571988	0.0728771		0.0436666	0.0501824	0.0335653
1.635	0.44621	0.379751	0.332076		0.0952228	0.119354	0.0881919		0.0911007	0.056602	0.070733		0.0436666	0.0501824	0.0335653
1.64333	0.445018	0.381879	0.332076		0.0946361	0.123701	0.0871752		0.0912853	0.0569146	0.070733		0.0446503	0.0501824	0.0335653
1.65167	0.445018	0.387819	0.332076		0.0946361	0.130601	0.0853633		0.0893805	0.0563439	0.0726546		0.0436666	0.0549073	0.0330154
1.66	0.452169	0.38815	0.333889		0.0946361	0.131159	0.0867548		0.0909053	0.0597033	0.0756767		0.0436666	0.0549073	0.0343934
1.66833	0.443726	0.389457	0.341731		0.0945088	0.127044	0.0851873		0.0909053	0.0597033	0.0768007		0.0411852	0.0565236	0.0343934
1.67667	0.447111	0.391313	0.340962		0.0936822	0.128166	0.0892136		0.0886437	0.0597033	0.0759158		0.0402772	0.0565236	0.035637
1.685	0.450789	0.391313	0.34325		0.0936822	0.12917	0.0829973		0.0901337	0.0610131	0.0759158		0.0402772	0.055652	0.035637
1.69333	0.468917	0.391135	0.344799		0.0953251	0.12917	0.0870621		0.09944	0.0613471	0.0715451		0.040945	0.055652	0.0373115
1.70167	0.456828	0.393697	0.342488		0.0947244	0.12917	0.0923923		0.0969242	0.0622654	0.0715451		0.0409704	0.0562091	0.0395776
1.71	0.456828	0.393697	0.343773		0.0977039	0.129923	0.0894607		0.0996008	0.0629236	0.0747497		0.0425592	0.0538211	0.0372127
1.71833	0.456828	0.392808	0.339947		0.0989528	0.132172	0.0895691		0.0981715	0.0621592	0.0774144		0.0408818	0.0538211	0.0372127
1.72667	0.459336	0.398057	0.341728		0.100461	0.130628	0.0918929		0.0981715	0.0618052	0.0809382		0.0394459	0.0543741	0.0393112
1.735	0.458506	0.397397	0.347511		0.101185	0.13067	0.0946784		0.0953017	0.0617999	0.081283		0.0408818	0.0563586	0.0388836
1.74333	0.463527	0.39639	0.355105		0.101193	0.13067	0.0907137		0.0953017	0.0609073	0.0825791		0.0389248	0.0528676	0.0375453
1.75167	0.467684	0.390021	0.357093		0.103175	0.130692	0.0947611		0.0956786	0.0568993	0.0774566		0.0405009	0.0528676	0.0363844
1.76	0.467684	0.390014	0.360327		0.10121	0.130692	0.0915983		0.0984574	0.0610003	0.0774566		0.0427264	0.0532701	0.0355636
1.76833	0.462133	0.390014	0.360327		0.101152	0.132476	0.0889495		0.0982042	0.0560527	0.0787239		0.0455978	0.0516345	0.0327685
1.77667	0.464311	0.391177	0.359474		0.100039	0.133765	0.088239		0.0982042	0.0560527	0.076601		0.046766	0.0477615	0.0324271
1.785	0.466206	0.39264	0.360187		0.0991634	0.135259	0.0875283		0.101362	0.0588208	0.0781219		0.0475363	0.0471258	0.0311065
1.79333	0.4657	0.39264	0.360069		0.0990041	0.132135	0.0910378		0.0987912	0.0609909	0.0805697		0.0472	0.045863	0.0311065
1.80167	0.461478	0.404949	0.360045		0.103128	0.137599	0.0938504		0.0963175	0.0592982	0.0805697		0.0442988	0.0462317	0.0330226
1.81	0.461478	0.404949	0.360797		0.103289	0.137599	0.0940033		0.0978716	0.0607988	0.0827811		0.0419593	0.0506138	0.033618
1.81833	0.455873	0.404949	0.365231		0.106858	0.137935	0.0924753		0.0985758	0.0607988	0.083086		0.0419593	0.0520258	0.0362594
1.82667	0.452544	0.411603	0.362863		0.106937	0.139377	0.0977499		0.0985758	0.0613615	0.083086		0.0408683	0.0542474	0.0386628
1.835	0.452544	0.411603	0.366598		0.103409	0.139852	0.0929276		0.0992518	0.0629314	0.0834269		0.0408683	0.0543598	0.0389137
1.84333	0.453984	0.412658	0.367157		0.102789	0.136115	0.095707		0.0990722	0.0629314	0.0819462		0.042724	0.0542474	0.0388841
1.85167	0.46198	0.412658	0.367492		0.1035	0.137295	0.0940804		0.0959979	0.0629314	0.0841475		0.042724	0.0542474	0.0388841
1.86	0.47402	0.410487	0.367492		0.10461	0.137295	0.0955395		0.0950555	0.059377	0.0785066		0.0432139	0.0542474	0.0383536
1.86833	0.47402	0.408988	0.367492		0.104094	0.142281	0.0985687		0.0931198	0.0593428	0.0778351		0.0496691	0.0533845	0.0365388
1.87667	0.463857	0.395059	0.374181		0.107521	0.143062	0.0952538		0.0909202	0.0593428	0.0765737		0.0495177	0.0533758	0.0365388
1.885	0.46612	0.395058	0.374181		0.107521	0.142281	0.0943643		0.097723	0.0584588	0.0781497		0.0495177	0.0525301	0.0395764
1.89333	0.457224	0.406581	0.369702		0.10426	0.138378	0.0953788		0.0954929	0.0597868	0.076887		0.0495177	0.0512381	0.037485
1.90167	0.462045	0.415852	0.369702		0.104167	0.139044	0.0981297		0.097723	0.0612317	0.0782372		0.0451327	0.0512381	0.0376429
1.91	0.463778	0.410542	0.371232		0.107321	0.139044	0.092465		0.0995122	0.0613242	0.0781625		0.0396731	0.0512381	0.0395342
1.91833	0.463778	0.417546	0.370284		0.105975	0.139586	0.0919033		0.0995122	0.0612719	0.0792869		0.044215	0.053061	0.0395342
1.92667	0.46213	0.421346	0.368227		0.107561	0.142994	0.0924905		0.0995122	0.0617531	0.0791157		0.044215	0.0534722	0.0356068
1.935	0.467362	0.419945	0.37054		0.10809	0.142972	0.0978779		0.100967	0.0645507	0.0791727		0.0411596	0.0537004	0.0374711
1.94333	0.481201	0.420899	0.379222		0.10809	0.143352	0.0953999		0.101162	0.0616886	0.0748334		0.0402559	0.0533908	0.0374711
1.95167	0.481201	0.420899	0.374743		0.107958	0.143704	0.0975116		0.0940235	0.0607868	0.0789917		0.0421817	0.055759	0.0417554
1.96	0.480478	0.419561	0.379662		0.10923	0.14423	0.100045		0.103633	0.0603312	0.0773713		0.0421817	0.0586439	0.0413378
1.96833	0.480478	0.420011	0.387405		0.10975	0.145615	0.0936437		0.103265	0.0603312	0.0753779		0.0423603	0.0587473	0.0418495
1.97667	0.485326	0.420121	0.388184		0.109546	0.148443	0.102893		0.10367	0.058801	0.0772469		0.0430393	0.0587473	0.0419283
1.985	0.488477	0.415266	0.387922		0.109496	0.146825	0.101927		0.102569	0.0611835	0.078661		0.0430287	0.0587473	0.042441
1.99333	0.489947	0.415375	0.384573		0.109371	0.148783	0.102426		0.102414	0.0615598	0.078661		0.0437095	0.056317	0.042441
2.00167	0.490965	0.415375	0.384573		0.109973	0.148783	0.103451		0.102569	0.0615598	0.0801402		0.0439787	0.0578907	0.0423988
2.01	0.488934	0.425497	0.385625		0.1126	0.149653	0.101841		0.0987522	0.0615598	0.0811006		0.0439052	0.0565847	0.0391071
2.01833	0.490965	0.423708	0.384563		0.1126	0.147106	0.101558		0.101985	0.0628142	0.081975		0.0450998	0.0570536	0.0413337
2.02667	0.484716	0.427446	0.383966		0.113792	0.148489	0.099914		0.102044	0.0634672	0.0821433		0.0460458	0.0573307	0.0370733
2.035	0.47926	0.431345	0.383966		0.117643	0.146762	0.0995306		0.103482	0.0636266	0.0811574		0.0450998	0.0565007	0.0403424
2.04333	0.476897	0.434939	0.383346		0.117251	0.146953	0.0965118		0.104739	0.0679005	0.078821		0.0491262	0.0525612	0.0335683
2.05167	0.477463	0.430673	0.383148		0.116169	0.146142	0.0973388		0.105706	0.0679005	0.0794722		0.0519693	0.0508438	0.0385979
2.06	0.477463	0.434939	0.393635		0.116169	0.148241	0.0983523		0.108233	0.0693505	0.0793962		0.0487753	0.0508438	0.0371088
2.06833	0.490849	0.434919	0.39619		0.113381	0.15091	0.107254		0.108233	0.0684135	0.0793962		0.0484891	0.0484382	0.0386891
2.07667	0.493962	0.437909	0.396884		0.112857	0.15359	0.102369		0.110729	0.0647594	0.081246		0.047827	0.0491661	0.0377073
2.085	0.493962	0.436792	0.396148		0.112857	0.154707	0.101698		0.107866	0.0647702	0.0809764		0.0472101	0.0515411	0.0398858
2.09333	0.493962	0.436792	0.396148		0.11367	0.154707	0.0984311		0.10865	0.0634702	0.0813663		0.0435914	0.0578178	0.0397404
2.10167	0.490449	0.436024	0.398117		0.115258	0.155557	0.10453		0.0997867	0.0634595	0.0811921		0.0475555	0.0552382	0.0407289
2.11	0.478879	0.436175	0.399345		0.116592	0.155557	0.104274		0.0996873	0.0641148	0.0811921		0.042386	0.0552675	0.04037
2.11833	0.484462	0.428099	0.396521		0.116592	0.155006	0.104728		0.0995993	0.0664132	0.0801513		0.0423787	0.0552153	0.04037
2.12667	0.496782	0.436288	0.397718		0.120951	0.156164	0.108341		0.0997302	0.0656304	0.0802678		0.0436112	0.0545448	0.0394541
2.135	0.497732	0.435703	0.397718		0.118599	0.156932	0.103503		0.0997302	0.0660675	0.0817578		0.0418115	0.0537905	0.04037
2.14333	0.501865	0.440696	0.403645		0.117424	0.157894	0.102853		0.101435	0.0652923	0.0846264		0.0422678	0.0537349	0.0382851
2.15167	0.498216	0.437512	0.39954		0.118848	0.157894	0.105787		0.101435	0.067323	0.0878791		0.0422678	0.0522956	0.0389517
2.16	0.495339	0.441444	0.40593		0.118848	0.156932	0.108826		0.0938713	0.066221	0.087012		0.042704	0.0498384	0.0389517
2.16833	0.495339	0.441444	0.407324		0.118848	0.157688	0.109638		0.0938713	0.0655282	0.0887722		0.042704	0.0524292	0.0389517
2.17667	0.495931	0.445043	0.407466		0.117077	0.155367	0.105574		0.102369	0.0661287	0.0895318		0.0451933	0.0533751	0.0380841
2.185	0.493976	0.445246	0.403463		0.115354	0.155217	0.10974		0.102818	0.0677838	0.0884971		0.0464397	0.0533751	0.0382332
2.19333	0.495931	0.445246	0.401617		0.115792	0.156595	0.105495		0.102818	0.0652081	0.0902826		0.0518725	0.0528225	0.0397343
2.20167	0.500072	0.444955	0.403463		0.118866	0.156595	0.10974		0.104575	0.0686905	0.0909899		0.0518725	0.0543455	0.0372921
2.21	0.501829	0.444955	0.398819		0.117519	0.154867	0.107807		0.108253	0.068253	0.0893642		0.0549933	0.0553211	0.0397343
2.21833	0.500659	0.441381	0.389995		0.118057	0.156595	0.106306		0.10195	0.068253	0.0887269		0.0539344	0.0542753	0.0417712
2.22667	0.499272	0.442422	0.394488		0.119271	0.157786	0.108356		0.10195	0.0681098	0.0825421		0.0539344	0.0556363	0.0377793
2.235	0.501829	0.44725	0.39499		0.118449	0.1557	0.105775		0.0988168	0.0711479	0.0801964		0.0540203	0.0553211	0.0356574
2.24333	0.49099	0.451367	0.39499		0.117741	0.158245	0.104464		0.1033	0.0681098	0.0801964		0.0556366	0.0532041	0.0378979
2.25167	0.497576	0.451367	0.395628		0.118421	0.161927	0.107293		0.1033	0.0706242	0.0794526		0.0552231	0.0522551	0.0378979
2.26	0.497357	0.453245	0.397502		0.118421	0.158165	0.108676		0.104385	0.0710542	0.0794526		0.053938	0.0522551	0.0362116
2.26833	0.510763	0.449699	0.40043		0.121211	0.157325	0.110129		0.106675	0.0709644	0.0804641		0.053938	0.0499311	0.0348674
2.27667	0.498813	0.449699	0.410668		0.121741	0.158469	0.10883		0.110545	0.0683305	0.0901058		0.0528293	0.0526176	0.0369989
2.285	0.510763	0.449185	0.40043		0.12296	0.159331	0.108241		0.0978449	0.0708473	0.0820106		0.0521354	0.0553673	0.0383485
2.29333	0.506806	0.449458	0.400407		0.12296	0.156798	0.109772		0.0977973	0.0710108	0.0867103		0.0516434	0.0526176	0.03843
2.30167	0.506806	0.447269	0.409012		0.12296	0.155517	0.107082		0.0980804	0.0701876	0.0820101		0.0488735	0.0526176	0.0384879
2.31	0.506806	0.451019	0.409201		0.124957	0.155517	0.108709		0.0980804	0.0701876	0.0800881		0.0516434	0.0566846	0.0405804
2.31833	0.504784	0.449458	0.408943		0.122209	0.155517	0.109806		0.100351	0.0690157	0.0784831		0.0513519	0.0571937	0.0409282
2.32667	0.502424	0.452368	0.413607		0.123525	0.160465	0.113129		0.108222	0.0692541	0.0809615		0.0445177	0.0571937	0.0432284
2.335	0.506325	0.455167	0.41392		0.122601	0.160465	0.111707		0.104155	0.0680595	0.0815165		0.0549902	0.0575492	0.0409282
2.34333	0.517545	0.456788	0.415278		0.123525	0.163502	0.110658		0.103419	0.0677276	0.0802696		0.0550333	0.0571937	0.0409282
2.35167	0.522315	0.455462	0.416342		0.121393	0.164836	0.111736		0.103363	0.0683764	0.0824312		0.0428466	0.0525312	0.039598
2.36	0.524244	0.456217	0.416342		0.12143	0.164055	0.114756		0.103419	0.0702073	0.0840867		0.0428466	0.0519936	0.0392396
2.36833	0.525829	0.457975	0.40924		0.124745	0.165356	0.110694		0.108026	0.0702073	0.0849337		0.0428816	0.0519936	0.0386488
2.37667	0.516741	0.457105	0.40924		0.126573	0.166526	0.111993		0.107277	0.0718773	0.0895854		0.041764	0.0534479	0.038088
2.385	0.513991	0.469791	0.412186		0.126573	0.172296	0.109995		0.108053	0.0713139	0.0883749		0.043565	0.0534479	0.0390358
2.39333	0.513991	0.47412	0.418722		0.129138	0.172296	0.111015		0.107346	0.0713139	0.090762		0.0524456	0.0538965	0.0398156
2.40167	0.513991	0.472221	0.424242		0.129254	0.172296	0.105433		0.10751	0.0731037	0.0925305		0.0533159	0.0528655	0.0397839
2.41	0.518189	0.472221	0.42702		0.129088	0.172901	0.110677		0.10751	0.0727941	0.0894615		0.0512745	0.0553081	0.0398156
2.41833	0.513563	0.469085	0.430192		0.129088	0.169451	0.113762		0.111197	0.0719266	0.0904461		0.0531917	0.0553081	0.0398627
2.42667	0.520756	0.460053	0.428758		0.129138	0.167398	0.115614		0.111197	0.0727941	0.0913055		0.0522078	0.0576068	0.0398627
2.435	0.536289	0.457978	0.429162		0.129006	0.166755	0.114433		0.109674	0.0729195	0.0898216		0.0522078	0.0640849	0.0439262
2.44333	0.536455	0.464406	0.429787		0.12775	0.1656	0.114669		0.10819	0.0689597	0.0899041		0.0522078	0.0626054	0.0439262
2.45167	0.533502	0.469222	0.427358		0.127737	0.165932	0.116792		0.107918	0.0684682	0.0910369		0.0503835	0.0626054	0.0457609
2.46	0.530335	0.463925	0.427358		0.12753	0.168111	0.117375		0.101155	0.072228	0.0909466		0.0563201	0.0583117	0.0438283
2.46833	0.5272	0.466834	0.422455		0.128831	0.167631	0.123131		0.10175	0.072228	0.0903576		0.057288	0.0583117	0.0383862
2.47667	0.521591	0.465224	0.423775		0.130728	0.168887	0.118173		0.101155	0.072228	0.0906918		0.0618487	0.0581223	0.0378675
2.485	0.521591	0.465224	0.4294		0.130913	0.171472	0.117858		0.102027	0.0738359	0.0906918		0.0662759	0.0660514	0.0402809
2.49333	0.521591	0.464488	0.433744		0.131429	0.172937	0.122749		0.104236	0.0750091	0.090499		0.0639739	0.0587165	0.0386389
2.50167	0.521235	0.465224	0.433744		0.131144	0.171761	0.117475		0.10967	0.0746247	0.0886305		0.0632595	0.0587165	0.0414405
2.51	0.523788	0.485293	0.433867		0.131144	0.172193	0.119088		0.111709	0.0734533	0.0898696		0.0632595	0.0574299	0.0414592
2.51833	0.521235	0.485293	0.43302		0.132007	0.171761	0.118999		0.113122	0.0746247	0.0892576		0.0538369	0.0574299	0.0441845
2.52667	0.520949	0.477742	0.43302		0.134338	0.170995	0.121362		0.112948	0.0663903	0.0892576		0.0507349	0.0560531	0.0460259
2.535	0.522204	0.477742	0.429625		0.132456	0.171817	0.113292		0.113553	0.06758	0.0938269		0.0503878	0.0564559	0.0460259
2.54333	0.525415	0.476753	0.423537		0.133929	0.170023	0.114836		0.120086	0.0765532	0.0982658		0.0503229	0.0609406	0.0486686
2.55167	0.526559	0.47647	0.424969		0.134237	0.164539	0.118049		0.117984	0.0765532	0.095182		0.0500824	0.0610863	0.0471289
2.56	0.537584	0.47647	0.426244		0.134237	0.170499	0.120221		0.109543	0.0744488	0.0926192		0.0500824	0.0639291	0.0401849
2.56833	0.537584	0.462323	0.438391		0.134024	0.168828	0.121185		0.111497	0.075498	0.0909896		0.0504819	0.0610863	0.0401658
2.57667	0.538136	0.477086	0.438391		0.134024	0.168828	0.121201		0.110999	0.0734019	0.0879709		0.0496464	0.0558783	0.0401849
2.585	0.527056	0.474259	0.424354		0.129239	0.17171	0.121917		0.110999	0.0734019	0.0865328		0.0496817	0.0558783	0.0401658
2.59333	0.530808	0.474259	0.42894		0.129239	0.171868	0.117464		0.108917	0.0734019	0.0885854		0.0505173	0.0575786	0.041006
2.60167	0.530808	0.474259	0.44053		0.129239	0.169896	0.120424		0.106395	0.0734019	0.0898242		0.0505173	0.0558783	0.0460178
2.61	0.535743	0.47349	0.438344		0.133431	0.171722	0.127628		0.105615	0.0734019	0.0898242		0.0503224	0.0576797	0.0464559
2.61833	0.535743	0.47349	0.44053		0.135772	0.169896	0.122896		0.10653	0.0722555	0.0893645		0.0491016	0.0606895	0.0464559
2.62667	0.535743	0.474678	0.441683		0.139461	0.169751	0.123306		0.105956	0.0710908	0.0907206		0.0488156	0.059492	0.0429406
2.635	0.531012	0.473691	0.440796		0.135772	0.174166	0.12187		0.106973	0.0715218	0.0902597		0.0480817	0.059492	0.0440456
2.64333	0.527987	0.47381	0.438008		0.137561	0.180206	0.121757		0.108024	0.0724492	0.0933476		0.0477894	0.059492	0.0440473
2.65167	0.527987	0.47381	0.439884		0.137561	0.177186	0.122375		0.110899	0.0697544	0.0906734		0.0538978	0.0579451	0.0440473
2.66	0.530299	0.472213	0.443999		0.137344	0.177317	0.121635		0.110899	0.069139	0.0932444		0.0538978	0.0574882	0.0451767
2.66833	0.530299	0.474287	0.445285		0.137175	0.178768	0.120444		0.108165	0.0688963	0.091883		0.0558094	0.0550381	0.0433563
2.67667	0.542904	0.475954	0.446727		0.140417	0.177882	0.126324		0.114066	0.0689457	0.0964313		0.0563444	0.0546037	0.0433563
2.685	0.544483	0.479241	0.450179		0.1399	0.175332	0.125283		0.109724	0.0695606	0.0953392		0.0552627	0.0562403	0.0433563
2.69333	0.54817	0.477096	0.446765		0.140417	0.175454	0.12535		0.111575	0.0733794	0.0950269		0.0539458	0.0562403	0.0435035
2.70167	0.542227	0.479241	0.446765		0.140591	0.175454	0.125023		0.108417	0.0802102	0.0950269		0.0517105	0.0584306	0.0431776
2.71	0.543612	0.478911	0.444052		0.140074	0.177172	0.120729		0.109821	0.0802102	0.0947609		0.0503058	0.0584306	0.043879
2.71833	0.542227	0.478466	0.441606		0.140013	0.177172	0.123481		0.109821	0.0802102	0.0947609		0.0503058	0.0562346	0.0463097
2.72667	0.536545	0.484419	0.441606		0.140013	0.178036	0.122708		0.109726	0.0819304	0.0932857		0.050322	0.0562346	0.0448544
2.735	0.54424	0.482138	0.444679		0.13976	0.176496	0.121582		0.109464	0.0815897	0.0973481		0.0490076	0.0562346	0.0448544
2.74333	0.534923	0.482138	0.444679		0.13976	0.176979	0.122463		0.109464	0.0738926	0.0973481		0.049843	0.0562013	0.0510174
2.75167	0.536545	0.482138	0.457147		0.141724	0.177842	0.125335		0.112835	0.0706129	0.0973481		0.0511263	0.0640247	0.0486987
2.76	0.544394	0.491857	0.454661		0.142423	0.178184	0.124333		0.109615	0.073405	0.0967846		0.0533002	0.0646598	0.0451341
2.76833	0.544652	0.491873	0.450207		0.142423	0.179064	0.127844		0.109396	0.0703858	0.0994727		0.0515519	0.0599988	0.0464427
2.77667	0.551567	0.492809	0.454124		0.143034	0.179064	0.123295		0.109202	0.073405	0.100179		0.0533002	0.0577807	0.0490987
2.785	0.551567	0.491857	0.451261		0.143049	0.178197	0.125157		0.107836	0.0713527	0.101062		0.0559742	0.0609504	0.0477787
2.79333	0.542717	0.491879	0.452262		0.142707	0.178197	0.129951		0.109396	0.0736686	0.0997907		0.0575156	0.0574884	0.0490987
2.80167	0.54058	0.4762	0.456918		0.142707	0.17541	0.130934		0.109601	0.0769994	0.0929864		0.0575156	0.058828	0.0464666
2.81	0.540516	0.4762	0.463443		0.142853	0.178853	0.132054		0.11288	0.0736686	0.0894481		0.0575156	0.058828	0.0455288
2.81833	0.540365	0.47827	0.46395		0.142853	0.178084	0.124676		0.109601	0.0761189	0.0929864		0.0563713	0.055341	0.041023
2.82667	0.540365	0.47827	0.464352		0.143184	0.178481	0.132239		0.116833	0.0780811	0.0915297		0.0508702	0.057233	0.0413458
2.835	0.540365	0.495649	0.467348		0.141993	0.178684	0.126356		0.122281	0.0771968	0.0887176		0.0526134	0.062552	0.0419715
2.84333	0.547235	0.495929	0.472284		0.143264	0.180854	0.124978		0.121511	0.0762739	0.0884367		0.0505771	0.0619523	0.042312
2.85167	0.549787	0.496031	0.470751		0.145009	0.180854	0.123684		0.116292	0.0771968	0.0919782		0.0505771	0.0623679	0.0440979
2.86	0.55956	0.493043	0.459328		0.145009	0.182478	0.127432		0.116292	0.078459	0.0899491		0.051619	0.062552	0.0451039
2.86833	0.56142	0.497289	0.464178		0.144533	0.182478	0.130519		0.1146	0.0774073	0.0902185		0.0520359	0.0642469	0.0451039
2.87667	0.56142	0.497289	0.462303		0.145388	0.183382	0.130105		0.116292	0.0785293	0.0931109		0.0522168	0.0610251	0.0494357
2.885	0.560328	0.493055	0.45619		0.144533	0.181716	0.131725		0.115062	0.0785293	0.0933828		0.0570797	0.0602389	0.0463349
2.89333	0.559467	0.486405	0.461572		0.143118	0.184021	0.137099		0.122868	0.076568	0.0955597		0.058888	0.0596626	0.0494357
2.90167	0.556271	0.487874	0.462793		0.143118	0.185713	0.130411		0.122868	0.0776637	0.0955597		0.0597469	0.0548144	0.0469046
2.91	0.553867	0.487533	0.468703		0.145308	0.188805	0.129339		0.122708	0.0787674	0.0955117		0.058888	0.0548144	0.0468279
2.91833	0.559241	0.486649	0.465761		0.143193	0.191701	0.1327		0.123401	0.0809289	0.096076		0.0570797	0.0552809	0.0463875
2.92667	0.559241	0.490989	0.467291		0.144784	0.192968	0.1353		0.120302	0.0809289	0.103198		0.0597469	0.0621394	0.0465717
2.935	0.556829	0.491879	0.466738		0.144622	0.192968	0.135673		0.117915	0.0784622	0.104935		0.0599797	0.0635649	0.0465717
2.94333	0.568712	0.491994	0.469888		0.146624	0.188294	0.136951		0.117915	0.0784622	0.104935		0.0621373	0.0635649	0.04847
2.95167	0.567715	0.502196	0.470179		0.146168	0.185984	0.135056		0.117364	0.0801285	0.104935		0.0639279	0.0643159	0.05104
2.96	0.555922	0.513716	0.469888		0.146168	0.185404	0.135982		0.112588	0.0805581	0.0970253		0.0639279	0.0635649	0.05104
2.96833	0.555709	0.507971	0.469033		0.14692	0.181979	0.132721		0.113692	0.0805581	0.0970253		0.064011	0.0610612	0.0489496
2.97667	0.556099	0.502091	0.471719		0.148268	0.181979	0.131361		0.113692	0.0825554	0.0962604		0.064011	0.0590352	0.0468597
2.985	0.556165	0.498598	0.467798		0.148377	0.183415	0.131688		0.112588	0.0793164	0.101504		0.0613269	0.0610612	0.0489496
2.99333	0.552109	0.500596	0.464053		0.149797	0.183735	0.139019		0.114076	0.0778372	0.10204		0.0592969	0.0611949	0.0489496
3.00167	0.552109	0.495765	0.464887		0.150657	0.184093	0.129258		0.11226	0.0769822	0.10204		0.0586686	0.0622246	0.0500487
3.01	0.562403	0.498208	0.465795		0.150833	0.184093	0.136498		0.115097	0.0762098	0.0955214		0.0586997	0.0634909	0.0500487
3.01833	0.552916	0.498651	0.465795		0.149491	0.184564	0.136435		0.117064	0.0762098	0.0955214		0.0558914	0.0622469	0.0526293
3.02667	0.552916	0.498651	0.471211		0.14998	0.186601	0.135626		0.114212	0.0798428	0.0950958		0.0582701	0.0634909	0.0466635
3.035	0.557233	0.499187	0.471838		0.149104	0.185154	0.136279		0.120804	0.0795064	0.0971688		0.0543297	0.060489	0.0444825
3.04333	0.559969	0.50452	0.472233		0.149907	0.187282	0.135808		0.116849	0.0795064	0.0964045		0.0582701	0.060489	0.0401854
3.05167	0.565856	0.505749	0.472233		0.150705	0.190123	0.13743		0.115099	0.0798673	0.0988449		0.0559368	0.0634734	0.0434974
3.06	0.565252	0.505869	0.472233		0.15239	0.187282	0.136081		0.11827	0.0790611	0.0994742		0.0592248	0.0656625	0.0396323
3.06833	0.565252	0.505229	0.474516		0.152645	0.187016	0.138702		0.11827	0.0784558	0.0989032		0.0588755	0.0662545	0.0417115
3.07667	0.565252	0.50492	0.472265		0.15246	0.187016	0.139494		0.11827	0.0757689	0.0989032		0.0588755	0.0664117	0.0454009
3.085	0.553576	0.505749	0.466753		0.152174	0.189791	0.140586		0.121017	0.0757689	0.100514		0.0564188	0.0660434	0.0468794
3.09333	0.553576	0.512306	0.472265		0.152645	0.192611	0.141217		0.113743	0.0792945	0.100524		0.0555749	0.065189	0.0481455
3.10167	0.561982	0.511975	0.475411		0.152298	0.189212	0.138469		0.111305	0.0821493	0.098255		0.0551588	0.0623485	0.0488489
3.11	0.561982	0.512306	0.472265		0.152298	0.192664	0.140383		0.120691	0.0821493	0.0984685		0.0560013	0.0623485	0.0494093
3.11833	0.557808	0.514335	0.476753		0.154144	0.192664	0.140824		0.118205	0.0849238	0.0984679		0.0577804	0.0647531	0.0498473
3.12667	0.57005	0.513656	0.484554		0.154144	0.191824	0.140943		0.119212	0.0844821	0.0984679		0.0622256	0.0666059	0.0494093
3.135	0.564878	0.513325	0.486565		0.153454	0.191824	0.139395		0.119398	0.0807836	0.0994092		0.0622256	0.0669492	0.0494093
3.14333	0.563754	0.515236	0.486336		0.155139	0.191824	0.139033		0.121904	0.0807836	0.0987828		0.0625595	0.0675168	0.0506784
3.15167	0.564878	0.506066	0.486565		0.155498	0.191018	0.140928		0.119959	0.0771646	0.0987196		0.0625595	0.0671727	0.052036
3.16	0.566863	0.506066	0.487464		0.155601	0.191566	0.142051		0.112261	0.0769969	0.0985059		0.0581685	0.0666105	0.0522085
3.16833	0.566863	0.512041	0.481131		0.155266	0.192169	0.147985		0.112261	0.0779392	0.0970132		0.0581685	0.0651872	0.0551512
3.17667	0.566863	0.514608	0.470134		0.155498	0.192121	0.144792		0.112464	0.0785192	0.0970132		0.0644108	0.0650258	0.0537866
3.185	0.566863	0.50642	0.481131		0.155812	0.193203	0.141419		0.115478	0.0776252	0.102245		0.0644108	0.0612401	0.0535728
3.19333	0.564115	0.508449	0.481131		0.155812	0.193763	0.14452		0.113944	0.0779392	0.107189		0.0596286	0.0668078	0.0563748
3.20167	0.561306	0.508449	0.475044		0.155812	0.200109	0.138549		0.117675	0.0813993	0.107189		0.0644108	0.0622535	0.0569994
3.21	0.555968	0.505856	0.487022		0.156699	0.199028	0.14171		0.119816	0.0813993	0.104397		0.0596286	0.0615627	0.0548904
3.21833	0.555968	0.508449	0.491725		0.157142	0.200074	0.142572		0.119845	0.0850849	0.0991731		0.0574698	0.0623034	0.0547434
3.22667	0.566483	0.512309	0.488974		0.158165	0.202351	0.134482		0.118408	0.0865064	0.0987689		0.0556533	0.0615627	0.0526908
3.235	0.57468	0.515157	0.487022		0.156875	0.202926	0.138876		0.119845	0.0860072	0.100773		0.054499	0.0607843	0.0578952
3.24333	0.573934	0.512309	0.48506		0.15829	0.198992	0.138849		0.119353	0.085332	0.101352		0.054499	0.060714	0.0562319
3.25167	0.563569	0.526626	0.484361		0.15829	0.199209	0.140795		0.116895	0.0848794	0.103308		0.0552122	0.0608376	0.0562319
3.26	0.564228	0.527292	0.468914		0.158779	0.197933	0.14178		0.118389	0.0818086	0.103308		0.0622998	0.059943	0.0593558
3.26833	0.563965	0.523596	0.468914		0.158779	0.198868	0.142162		0.116152	0.0818086	0.101208		0.0634434	0.0602929	0.0565142
3.27667	0.570487	0.531831	0.475415		0.158873	0.200222	0.143061		0.111948	0.0823817	0.102066		0.0634434	0.0631247	0.0534234
3.285	0.570487	0.532876	0.478487		0.160272	0.200719	0.142046		0.11249	0.0828299	0.102066		0.0639986	0.066135	0.0534234
3.29333	0.578717	0.531831	0.484887		0.160333	0.201659	0.140863		0.111948	0.0828299	0.102214		0.0621462	0.066135	0.0543753
3.30167	0.578914	0.516659	0.487865		0.159989	0.202778	0.143198		0.111307	0.0828299	0.103318		0.0610369	0.0676093	0.05138
3.31	0.578914	0.51995	0.492495		0.162501	0.203484	0.148648		0.109192	0.0806877	0.104484		0.0599865	0.0676093	0.0481861
3.31833	0.582126	0.518343	0.489671		0.161159	0.203415	0.145185		0.120122	0.0870584	0.104484		0.0645292	0.0664973	0.05138
3.32667	0.582126	0.518343	0.48888		0.160369	0.2063	0.149884		0.12062	0.0844725	0.0971699		0.0635735	0.0654041	0.0530075
3.335	0.577808	0.520186	0.494898		0.162139	0.206262	0.152275		0.123882	0.0870619	0.0983156		0.063856	0.0650662	0.0525006
3.34333	0.573666	0.522572	0.494898		0.162139	0.206975	0.146879		0.12072	0.0863861	0.0984355		0.0642243	0.0650662	0.0545831
3.35167	0.573666	0.531959	0.486902		0.160735	0.205906	0.150707		0.12072	0.0863861	0.102226		0.0643362	0.0665005	0.0575836
3.36	0.570983	0.535996	0.493834		0.161507	0.205906	0.150224		0.116045	0.0837398	0.100766		0.0663116	0.0665499	0.0598601
3.36833	0.580187	0.535996	0.492425		0.161507	0.207833	0.14487		0.116045	0.0836689	0.104098		0.0629464	0.0679987	0.0568795
3.37667	0.584456	0.532343	0.488792		0.161507	0.207398	0.150349		0.115969	0.0820773	0.102458		0.0628351	0.0679987	0.0594854
3.385	0.584665	0.52994	0.492751		0.162936	0.206327	0.150302		0.116495	0.0820848	0.100021		0.0626745	0.0658661	0.0594854
3.39333	0.58545	0.52994	0.495884		0.163776	0.208485	0.145077		0.119601	0.082302	0.0981397		0.0608098	0.0566395	0.0553578
3.40167	0.584665	0.53254	0.494238		0.16444	0.208879	0.149353		0.126736	0.082302	0.0997504		0.0594626	0.0609698	0.0551146
3.41	0.584192	0.536839	0.502703		0.16444	0.207397	0.146385		0.126345	0.0854866	0.0979612		0.061349	0.0622477	0.0545882
3.41833	0.584192	0.54236	0.504686		0.164338	0.209765	0.148444		0.121502	0.08611	0.100417		0.0599991	0.0672369	0.0531183
3.42667	0.576557	0.541072	0.503982		0.164913	0.209765	0.143955		0.121117	0.0854866	0.104265		0.060255	0.0667194	0.0545882
3.435	0.576829	0.538362	0.500171		0.166197	0.206136	0.147877		0.121109	0.0838339	0.104053		0.0607289	0.066782	0.0548545
3.44333	0.589198	0.540742	0.500171		0.163862	0.206136	0.1465		0.121109	0.0836848	0.104053		0.0638921	0.0667194	0.0595123
3.45167	0.583274	0.531497	0.492216		0.165755	0.208859	0.149298		0.1247	0.0818331	0.111161		0.0612113	0.0667194	0.0598117
3.46	0.579824	0.538042	0.487671		0.165755	0.206366	0.146265		0.1247	0.0843822	0.10807		0.0612113	0.0658915	0.0603562
3.46833	0.584835	0.533297	0.492216		0.163862	0.211978	0.154998		0.126998	0.0843822	0.107496		0.0626417	0.0678708	0.0580737
3.47667	0.586913	0.544468	0.492323		0.162829	0.214837	0.151242		0.12749	0.0874958	0.107496		0.065583	0.0703216	0.0580737
3.485	0.590393	0.545303	0.495493		0.162571	0.213156	0.148264		0.126055	0.0880774	0.106484		0.0644465	0.0709035	0.0582549
3.49333	0.590468	0.547399	0.499415		0.164139	0.210183	0.145611		0.124519	0.0880774	0.105304		0.065769	0.0678794	0.0564755
3.50167	0.592673	0.542474	0.501969		0.16264	0.211947	0.151333		0.12202	0.0891499	0.104305		0.0644465	0.0695705	0.0564755
3.51	0.596722	0.541273	0.506019		0.16264	0.211947	0.149068		0.12202	0.0896016	0.105272		0.0649641	0.0659607	0.053577
3.51833	0.588357	0.543358	0.509054		0.164165	0.209585	0.151333		0.11899	0.0877968	0.105054		0.0620253	0.0637659	0.0535985
3.52667	0.588357	0.539716	0.511995		0.166957	0.21325	0.152286		0.121399	0.0870225	0.106779		0.0579322	0.0651282	0.0535985
3.535	0.592471	0.53317	0.511995		0.167696	0.212649	0.154284		0.12184	0.0854793	0.105054		0.060077	0.0658079	0.0535985
3.54333	0.592102	0.533964	0.513593		0.167839	0.21325	0.154037		0.118768	0.0850091	0.107579		0.0640833	0.067181	0.053599
3.55167	0.589572	0.526916	0.512979		0.168486	0.213076	0.154187		0.11693	0.0833539	0.109317		0.066173	0.0681785	0.0528797
3.56	0.595265	0.526916	0.512688		0.167935	0.214105	0.152596		0.121986	0.0838474	0.110545		0.0665419	0.0677015	0.0528797
3.56833	0.589572	0.526916	0.504883		0.168737	0.214496	0.150382		0.121986	0.0853115	0.108599		0.0665419	0.06804	0.0532595
3.57667	0.584561	0.541282	0.499375		0.168806	0.216498	0.151277		0.121814	0.0850283	0.108599		0.0609191	0.0690314	0.0553578
3.585	0.584415	0.54036	0.501993		0.169225	0.220108	0.154831		0.122743	0.0850283	0.105721		0.0592516	0.0674541	0.0557419
3.59333	0.58528	0.542106	0.501993		0.169225	0.222206	0.156659		0.120448	0.0837904	0.103553		0.0609191	0.0674541	0.0534291
3.60167	0.582842	0.542929	0.504938		0.170107	0.220726	0.158803		0.120515	0.0841813	0.106414		0.0589726	0.0649676	0.0521586
3.61	0.582842	0.541181	0.508796		0.170305	0.222206	0.155383		0.120515	0.0841813	0.107145		0.0650718	0.064695	0.0541627
3.61833	0.604551	0.536443	0.514289		0.171645	0.222437	0.15672		0.122933	0.0847864	0.107145		0.0644656	0.0691273	0.0520722
3.62667	0.608897	0.534849	0.514289		0.17459	0.218414	0.157047		0.119214	0.0847864	0.107876		0.0645866	0.070659	0.0510572
3.635	0.604551	0.536341	0.510422		0.17459	0.21595	0.151328		0.121623	0.0861465	0.108875		0.0670745	0.0686734	0.0517672
3.64333	0.606561	0.536341	0.510422		0.175704	0.218125	0.157283		0.124421	0.0870592	0.10851		0.0670745	0.0683845	0.0551803
3.65167	0.605665	0.548141	0.514436		0.17484	0.21595	0.157961		0.123409	0.0870592	0.10851		0.0666285	0.0678384	0.0553624
3.66	0.605665	0.548927	0.515835		0.168486	0.2144	0.157623		0.124421	0.0883527	0.108761		0.0666285	0.0661649	0.0575634
3.66833	0.583799	0.549303	0.518343		0.168596	0.217498	0.158069		0.124421	0.0859805	0.108724		0.070925	0.0644693	0.0573031
3.67667	0.583799	0.552782	0.51694		0.168486	0.216082	0.153969		0.123527	0.0874549	0.107815		0.0639248	0.0661649	0.0577251
3.685	0.588202	0.552782	0.508381		0.171431	0.216612	0.157739		0.118845	0.0866487	0.109114		0.063857	0.0647785	0.0583428
3.69333	0.593663	0.552301	0.508381		0.170915	0.21865	0.155881		0.118845	0.0870936	0.109114		0.0659804	0.0649776	0.0577251
3.70167	0.602097	0.552782	0.507644		0.171667	0.22052	0.158972		0.118845	0.0870436	0.109114		0.0660006	0.0674598	0.0577526
3.71	0.602218	0.557413	0.51045		0.172301	0.221125	0.159622		0.123306	0.0865716	0.111866		0.0665458	0.0680765	0.0581604
3.71833	0.608654	0.552724	0.512418		0.172722	0.221125	0.161403		0.123306	0.0865716	0.111866		0.0677278	0.0682017	0.0581604
3.72667	0.608654	0.552724	0.512798		0.173734	0.220922	0.160294		0.126724	0.0861289	0.111283		0.0680423	0.0686102	0.0581604
3.735	0.595331	0.559439	0.509801		0.175781	0.220922	0.16114		0.133234	0.081873	0.1078		0.0682498	0.0679934	0.0557173
3.74333	0.594495	0.551372	0.509801		0.175708	0.220922	0.159876		0.127305	0.0845466	0.109443		0.0716408	0.0692182	0.0597105
3.75167	0.602284	0.550685	0.506731		0.175708	0.217383	0.158652		0.129444	0.0845466	0.109182		0.0721493	0.0684016	0.0573718
3.76	0.594495	0.551002	0.510183		0.175415	0.216623	0.157727		0.132441	0.0845466	0.104423		0.0694941	0.0687884	0.05789
3.76833	0.593852	0.551002	0.526752		0.175415	0.21885	0.156566		0.130945	0.0840037	0.108743		0.0694941	0.0658898	0.0545095
3.77667	0.593852	0.551427	0.528294		0.175415	0.21885	0.158147		0.128184	0.0867768	0.10987		0.0637313	0.0667942	0.0590368
3.785	0.595751	0.544399	0.529809		0.17679	0.226149	0.158635		0.128191	0.0871425	0.108608		0.0609976	0.0667942	0.0563692
3.79333	0.593185	0.552581	0.529809		0.17679	0.226149	0.157216		0.126935	0.0879935	0.101838		0.0600925	0.0653194	0.0577733
3.80167	0.59361	0.544399	0.525289		0.176986	0.224455	0.159		0.124955	0.0857062	0.107803		0.0634248	0.0648234	0.0577733
3.81	0.604902	0.54712	0.523578		0.17679	0.221669	0.157147		0.122414	0.0869462	0.106537		0.0634248	0.0650013	0.0602461
3.81833	0.60236	0.547802	0.522549		0.175063	0.218993	0.159666		0.126356	0.0895335	0.107303		0.0655579	0.068752	0.064677
3.82667	0.601931	0.546071	0.522549		0.175001	0.218993	0.162712		0.126555	0.0895335	0.107303		0.0679603	0.0674365	0.0593194
3.835	0.59943	0.543857	0.523358		0.175282	0.220203	0.168524		0.126356	0.0895335	0.109503		0.0679603	0.0694661	0.0576335
3.84333	0.590915	0.544113	0.527894		0.17242	0.220203	0.165934		0.130673	0.0895335	0.108237		0.0706579	0.0693653	0.0561069
3.85167	0.585485	0.543658	0.527516		0.175282	0.220203	0.160726		0.126991	0.0895883	0.109083		0.0678289	0.0693653	0.0547056
3.86	0.593028	0.548415	0.527661		0.175282	0.223283	0.158672		0.129138	0.0902273	0.108237		0.0735607	0.0708424	0.0547056
3.86833	0.593028	0.548873	0.527516		0.173621	0.225439	0.1612		0.129138	0.0877744	0.110227		0.0735607	0.0720168	0.0521075
3.87667	0.598429	0.56399	0.518452		0.176225	0.224134	0.1612		0.130247	0.0888871	0.110227		0.0644014	0.0720168	0.053153
3.885	0.597618	0.565222	0.514082		0.177771	0.223981	0.16031		0.128825	0.0920359	0.111186		0.0629122	0.0718848	0.054216
3.89333	0.601516	0.565468	0.51932		0.177771	0.228667	0.165421		0.127767	0.0953197	0.110152		0.0644014	0.0720168	0.0565377
3.90167	0.610701	0.565063	0.521431		0.178428	0.232365	0.167696		0.127767	0.0941122	0.113107		0.0644014	0.0728262	0.0570769
3.91	0.613008	0.564236	0.52983		0.178428	0.2267	0.1667		0.128619	0.0941122	0.110589		0.0670933	0.0702247	0.0591733
3.91833	0.616116	0.562446	0.52983		0.178733	0.229793	0.158493		0.127511	0.0917818	0.109359		0.0676817	0.0702247	0.0545839
3.92667	0.62316	0.562798	0.53527		0.178181	0.230519	0.162505		0.127081	0.0917818	0.110152		0.0710571	0.0699774	0.0545839
3.935	0.625059	0.562364	0.53527		0.177533	0.229852	0.168564		0.128643	0.0907004	0.11253		0.0730328	0.0672913	0.0545839
3.94333	0.618725	0.553993	0.531655		0.181874	0.230459	0.162164		0.124322	0.0910519	0.113353		0.0730328	0.0669767	0.0541011
3.95167	0.622599	0.553993	0.52669		0.184606	0.232962	0.17067		0.12493	0.0915259	0.113078		0.0730812	0.0669767	0.0545839
3.96	0.622599	0.563069	0.531655		0.185047	0.232962	0.16497		0.129592	0.0919727	0.112871		0.0730812	0.0691274	0.0586113
3.96833	0.615684	0.564268	0.530664		0.183361	0.230816	0.168661		0.133853	0.091675	0.110133		0.0730812	0.0664239	0.0591613
3.97667	0.615441	0.564268	0.528103		0.184102	0.233818	0.170024		0.133315	0.0912662	0.110133		0.0693467	0.0705617	0.0595627
3.985	0.610877	0.564453	0.525099		0.185268	0.230816	0.176229		0.133315	0.0912662	0.109653		0.0701762	0.0710819	0.0605583
3.99333	0.601397	0.564801	0.530144		0.185268	0.230657	0.168663		0.131851	0.0929686	0.110885		0.0738525	0.0713946	0.0605583
4.00167	0.601518	0.558657	0.523563		0.184732	0.236964	0.170884		0.137001	0.0939995	0.113348		0.0738525	0.0730727	0.0594585
4.01	0.601518	0.552603	0.530912		0.185518	0.234989	0.168991		0.137013	0.093995	0.113348		0.0738525	0.0749022	0.0567762
4.01833	0.601518	0.560569	0.530912		0.183834	0.232805	0.164118		0.138871	0.094364	0.11037		0.0738525	0.076335	0.0567762
4.02667	0.608645	0.561727	0.522157		0.181288	0.233449	0.162757		0.133987	0.0944493	0.116138		0.0666596	0.0764733	0.0580376
4.035	0.628825	0.561727	0.522868		0.178436	0.234043	0.163545		0.133987	0.0946888	0.113137		0.0666596	0.0750945	0.0567842
4.04333	0.631774	0.56754	0.528749		0.180187	0.234926	0.165276		0.12833	0.0952358	0.110711		0.0662605	0.0760053	0.0561154
4.05167	0.634269	0.566721	0.528749		0.180187	0.234993	0.161738		0.122488	0.0955036	0.110347		0.0665289	0.0760053	0.0608131
4.06	0.632197	0.56381	0.528749		0.184379	0.23971	0.169177		0.126415	0.0931383	0.107998		0.06694	0.0741393	0.0550464
4.06833	0.625769	0.563686	0.528954		0.185054	0.234993	0.168519		0.126174	0.0931383	0.107998		0.0672768	0.0741393	0.0549314
4.07667	0.618408	0.56381	0.528954		0.179738	0.241548	0.170671		0.124416	0.0959438	0.110711		0.0657838	0.0735688	0.057548
4.085	0.616468	0.563686	0.529025		0.18054	0.241596	0.1706		0.124687	0.0941313	0.109529		0.0657838	0.0735688	0.0601543
4.09333	0.605001	0.5665	0.527809		0.18054	0.241596	0.168796		0.126466	0.0917182	0.113175		0.0657838	0.0735688	0.061083
4.10167	0.614674	0.56844	0.528641		0.18054	0.237039	0.175851		0.126141	0.094539	0.115372		0.0647529	0.0707311	0.0606008
4.11	0.607173	0.568618	0.528641		0.180901	0.237571	0.182847		0.130694	0.0950412	0.113615		0.0647529	0.0715724	0.061083
4.11833	0.622181	0.569648	0.533126		0.180966	0.234568	0.176877		0.130765	0.094734	0.116579		0.068253	0.0694652	0.061083
4.12667	0.613997	0.57082	0.538546		0.180402	0.234568	0.177246		0.135896	0.0950412	0.115723		0.0708563	0.0709431	0.0619476
4.135	0.62418	0.568218	0.538546		0.18324	0.234568	0.175658		0.132758	0.0950412	0.115453		0.0674007	0.0716118	0.061873
4.14333	0.619956	0.566888	0.538537		0.18324	0.236585	0.171622		0.135896	0.0921546	0.112365		0.0716307	0.0716118	0.061873
4.15167	0.618969	0.568216	0.537243		0.181979	0.236355	0.175207		0.144919	0.0925198	0.115453		0.0716912	0.0682944	0.0579876
4.16	0.618143	0.570723	0.534848		0.17915	0.238938	0.17092		0.143618	0.0925198	0.115453		0.0712595	0.0734654	0.0599289
4.16833	0.62274	0.572825	0.534459		0.181979	0.236423	0.170442		0.134415	0.09361	0.11572		0.0713199	0.0709079	0.0599289
4.17667	0.62274	0.574041	0.539185		0.19096	0.238526	0.172256		0.13531	0.0912439	0.116238		0.0708024	0.0701964	0.0620412
4.185	0.620921	0.580975	0.541804		0.180175	0.238938	0.18149		0.13531	0.0924114	0.117385		0.0692781	0.0709079	0.0627787
4.19333	0.620921	0.576013	0.539279		0.189629	0.241611	0.172204		0.129118	0.0919698	0.116954		0.0692781	0.0714534	0.063922
4.20167	0.612184	0.582856	0.539279		0.186683	0.239596	0.176292		0.129959	0.0931657	0.113068		0.0693275	0.0727868	0.0643585
4.21	0.612184	0.58351	0.541804		0.186683	0.242221	0.172076		0.131486	0.0919698	0.114262		0.071623	0.0718249	0.0629576
4.21833	0.621517	0.58351	0.542855		0.186683	0.243879	0.175877		0.13897	0.0959781	0.114262		0.0716728	0.0717726	0.0640862
4.22667	0.61442	0.581867	0.541853		0.188806	0.243059	0.176484		0.131529	0.0948687	0.111236		0.0719975	0.071486	0.0637495
4.235	0.61442	0.582971	0.535448		0.187594	0.242664	0.177243		0.131285	0.0934468	0.113004		0.0710634	0.071481	0.0621585
4.24333	0.628928	0.581867	0.531547		0.193677	0.240655	0.178652		0.129749	0.0929564	0.113004		0.0718907	0.0697282	0.0630778
4.25167	0.618678	0.582971	0.54423		0.188061	0.241071	0.176306		0.12718	0.0953627	0.11214		0.0718907	0.0694389	0.0631487
4.26	0.612899	0.581877	0.542331		0.187493	0.239043	0.172333		0.12718	0.0945762	0.11408		0.0736679	0.0700674	0.0618546
4.26833	0.611871	0.585985	0.542331		0.187493	0.240734	0.172591		0.127399	0.0934468	0.112003		0.0732701	0.0704395	0.0618546
4.27667	0.614181	0.585373	0.546358		0.187806	0.242817	0.178036		0.127399	0.0937453	0.109718		0.0740629	0.0716033	0.0617672
4.285	0.614181	0.583021	0.550471		0.187604	0.244542	0.178988		0.131149	0.0937453	0.109718		0.072197	0.0743625	0.0652026
4.29333	0.622863	0.580565	0.551267		0.187242	0.24441	0.173225		0.140413	0.0945851	0.109718		0.073193	0.0757287	0.0631191
4.30167	0.623435	0.580565	0.553026		0.187724	0.245432	0.171991		0.141256	0.0932495	0.109718		0.0768291	0.0768729	0.0622867
4.31	0.622929	0.578781	0.553043		0.187915	0.243836	0.176107		0.133824	0.0965269	0.109924		0.0768291	0.0759914	0.0619209
4.31833	0.621246	0.571775	0.546994		0.189816	0.245432	0.182248		0.133873	0.0946456	0.11443		0.0768291	0.0777131	0.0620829
4.32667	0.617508	0.576607	0.546452		0.190339	0.249896	0.178931		0.131777	0.0947191	0.11443		0.0774522	0.0759914	0.0602933
4.335	0.621615	0.576607	0.544299		0.191799	0.245219	0.178752		0.132	0.0959635	0.11693		0.0758673	0.0727065	0.0606414
4.34333	0.623061	0.580519	0.544379		0.192374	0.251119	0.179548		0.129746	0.098976	0.117819		0.0688012	0.0747435	0.0608173
4.35167	0.620533	0.589394	0.543838		0.192374	0.252078	0.18114		0.132	0.0959635	0.117819		0.0680808	0.0768536	0.0593155
4.36	0.618862	0.59223	0.540872		0.19552	0.252078	0.175369		0.134045	0.0944106	0.123607		0.0653333	0.0741494	0.0595473
4.36833	0.618862	0.595633	0.549244		0.195839	0.248029	0.181856		0.131382	0.0957473	0.120945		0.0653333	0.0741494	0.0586766
4.37667	0.617548	0.595633	0.537872		0.195839	0.248029	0.185092		0.132108	0.0958528	0.116466		0.0680075	0.0765247	0.0597452
4.385	0.618862	0.588282	0.537872		0.193811	0.248029	0.183194		0.131323	0.0957473	0.116466		0.076574	0.0710878	0.0607174
4.39333	0.617444	0.593083	0.543134		0.194059	0.246878	0.182206		0.130989	0.0966667	0.118457		0.0761483	0.0710218	0.0622708
4.40167	0.624011	0.584	0.551741		0.193783	0.248589	0.179913		0.131323	0.0935018	0.115724		0.0756848	0.0708622	0.0608123
4.41	0.625895	0.584	0.544246		0.194198	0.252292	0.180488		0.130654	0.0939795	0.117711		0.0730262	0.0708622	0.0593063
4.41833	0.620646	0.581672	0.551487		0.190723	0.252292	0.180088		0.130554	0.0933951	0.117711		0.0730262	0.0697556	0.0591817
4.42667	0.620646	0.584015	0.54577		0.191262	0.252633	0.179404		0.135601	0.094036	0.117388		0.0681959	0.0728097	0.0623578
4.435	0.623756	0.584015	0.54577		0.191716	0.252139	0.179822		0.136458	0.0939795	0.115206		0.068178	0.0728097	0.0613259
4.44333	0.622351	0.587127	0.545494		0.19227	0.25194	0.176076		0.1355	0.094036	0.117479		0.0682358	0.0717151	0.0614513
4.45167	0.622351	0.587907	0.550046		0.193863	0.250627	0.182919		0.135667	0.0957019	0.117479		0.0690542	0.0717151	0.0633927
4.46	0.622297	0.589364	0.556108		0.204243	0.251959	0.182653		0.137455	0.094945	0.115866		0.0679198	0.0765364	0.0625862
4.46833	0.622425	0.589364	0.556108		0.204243	0.253076	0.178995		0.135667	0.0968336	0.115866		0.0679198	0.0735178	0.0618297
4.47667	0.632489	0.579992	0.556108		0.196603	0.253049	0.180757		0.131259	0.0953338	0.115866		0.0705039	0.0765364	0.0618297
4.485	0.639163	0.580045	0.553691		0.194857	0.253049	0.180895		0.131716	0.0977739	0.114461		0.0699654	0.0781811	0.0621381
4.49333	0.63764	0.578045	0.55601		0.194694	0.250619	0.175947		0.132244	0.0978955	0.114117		0.0741698	0.0768704	0.0621381
4.50167	0.64041	0.579648	0.55601		0.194694	0.24906	0.175392		0.13464	0.100459	0.115402		0.0721947	0.0768704	0.0629246
4.51	0.645289	0.581396	0.567748		0.194857	0.24906	0.185652		0.135072	0.0973058	0.115402		0.0726236	0.0773897	0.0594655
4.51833	0.639858	0.582057	0.567748		0.197375	0.250323	0.175196		0.135072	0.100336	0.119964		0.0712548	0.0772908	0.0635159
4.52667	0.635292	0.596789	0.567748		0.197057	0.252565	0.187805		0.137335	0.0982317	0.116548		0.0686955	0.0762619	0.0632985
4.535	0.635715	0.600826	0.550559		0.196316	0.252565	0.183462		0.136584	0.0996475	0.116158		0.0686955	0.0776021	0.0613122
4.54333	0.644548	0.591954	0.549913		0.196307	0.255255	0.183516		0.136365	0.0984865	0.114158		0.0709751	0.0766782	0.0632985
4.55167	0.632824	0.579701	0.549913		0.195904	0.25605	0.18125		0.136805	0.0984865	0.115746		0.0712873	0.0782388	0.0639189
4.56	0.642059	0.592076	0.552363		0.194524	0.254533	0.180631		0.137433	0.095295	0.116489		0.0708989	0.0769531	0.0633142
4.56833	0.642986	0.59296	0.560078		0.194524	0.254533	0.183687		0.131908	0.0930435	0.120819		0.0708989	0.0777584	0.0655793
4.57667	0.645354	0.593402	0.560237		0.194879	0.255215	0.18351		0.131825	0.0925087	0.119846		0.0700849	0.0741833	0.0696958
4.585	0.641412	0.597132	0.560078		0.195195	0.255467	0.180265		0.129928	0.0917811	0.121534		0.0700849	0.0752575	0.0656242
4.59333	0.641412	0.602786	0.553949		0.195827	0.253277	0.185575		0.130557	0.0930435	0.121534		0.0698899	0.0737165	0.0650463
4.60167	0.643259	0.599041	0.553949		0.199268	0.253999	0.189092		0.130495	0.0948565	0.11807		0.0734875	0.0738891	0.0695055
4.61	0.644516	0.605055	0.542972		0.196672	0.253277	0.181884		0.130976	0.0953382	0.11829		0.0761134	0.0793453	0.0642162
4.61833	0.650105	0.597597	0.542548		0.199268	0.252534	0.185295		0.132209	0.0953382	0.118179		0.0804328	0.0805044	0.0642162
4.62667	0.650132	0.597597	0.55616		0.20015	0.253461	0.182762		0.133746	0.0953382	0.118179		0.0822174	0.0792191	0.068317
4.635	0.650818	0.596244	0.55616		0.199914	0.253461	0.179124		0.138651	0.0963129	0.119313		0.0778842	0.0792191	0.065823
4.64333	0.650489	0.594701	0.5575		0.198936	0.253652	0.17875		0.138915	0.0967788	0.1195		0.0732644	0.0783876	0.06362
4.65167	0.645197	0.592749	0.558202		0.200885	0.254134	0.186562		0.138651	0.0967788	0.1195		0.0724579	0.0781455	0.0708021
4.66	0.64033	0.590084	0.558202		0.200836	0.254441	0.187455		0.139311	0.097374	0.1195		0.0722908	0.0781455	0.0664024
4.66833	0.637109	0.591858	0.562203		0.200395	0.255406	0.192002		0.137962	0.0988257	0.1195		0.0721413	0.07441	0.0657802
4.67667	0.642587	0.590084	0.566488		0.200919	0.25921	0.192381		0.136195	0.10172	0.120042		0.0719779	0.0753528	0.0697404
4.685	0.637109	0.59441	0.572527		0.200989	0.25914	0.191911		0.134244	0.103011	0.120851		0.0741653	0.0786919	0.0697404
4.69333	0.637109	0.594474	0.571677		0.200906	0.259208	0.186656		0.139558	0.10172	0.120543		0.0741653	0.0763339	0.0687953
4.70167	0.640861	0.593781	0.577368		0.199822	0.261134	0.185734		0.139558	0.0976739	0.119709		0.0748832	0.0727487	0.0687953
4.71	0.640861	0.589465	0.570674		0.199822	0.261134	0.187835		0.135364	0.0958779	0.120579		0.074871	0.0727487	0.0709421
4.71833	0.647742	0.593587	0.570674		0.199822	0.260637	0.184199		0.146501	0.0965983	0.122208		0.0727751	0.0754123	0.0704891
4.72667	0.630711	0.603985	0.569024		0.201071	0.2612	0.187021		0.146382	0.0974574	0.123619		0.0713483	0.073532	0.0704891
4.735	0.635519	0.605804	0.566639		0.201071	0.261369	0.187461		0.140501	0.0997452	0.125924		0.0723238	0.073532	0.0685014
4.74333	0.636882	0.609161	0.564043		0.201071	0.2612	0.187343		0.139674	0.103031	0.118869		0.0723238	0.0741715	0.0666561
4.75167	0.630288	0.609161	0.564467		0.200319	0.261369	0.189809		0.139674	0.103413	0.115165		0.0723238	0.0764305	0.0725618
4.76	0.632247	0.600141	0.567309		0.200319	0.260044	0.192272		0.133304	0.103039	0.117587		0.0716497	0.0758487	0.0666506
4.76833	0.642616	0.598585	0.567309		0.200583	0.262362	0.190321		0.134357	0.101653	0.115544		0.0699945	0.0758768	0.0665888
4.77667	0.642783	0.587692	0.571845		0.200909	0.262192	0.194204		0.138719	0.101725	0.111205		0.0677174	0.0786033	0.0661885
4.785	0.645084	0.587378	0.571845		0.200909	0.262164	0.192199		0.136986	0.101673	0.120313		0.0705364	0.0798948	0.0688955
4.79333	0.647321	0.586063	0.567834		0.201376	0.262164	0.188523		0.135613	0.101673	0.11626		0.0739092	0.079432	0.0674828
4.80167	0.645274	0.59781	0.569354		0.202246	0.263185	0.191404		0.137988	0.102723	0.119542		0.0739092	0.079432	0.0680239
4.81	0.644356	0.59476	0.572183		0.203206	0.262206	0.198759		0.137988	0.10355	0.120313		0.0732515	0.0809326	0.0676377
4.81833	0.6501	0.594162	0.573782		0.200391	0.262206	0.185519		0.137988	0.101174	0.122358		0.0732515	0.0801592	0.0676817
4.82667	0.6501	0.597798	0.579654		0.203137	0.265857	0.197236		0.132562	0.100892	0.122329		0.072439	0.077269	0.0647709
4.835	0.648824	0.597798	0.580625		0.203919	0.264849	0.194217		0.132118	0.100702	0.122329		0.0758916	0.077269	0.0666073
4.84333	0.648824	0.589453	0.580625		0.203712	0.261857	0.195722		0.132657	0.100439	0.118802		0.0754607	0.077269	0.0696063
4.85167	0.643576	0.588647	0.57332		0.203486	0.25946	0.196069		0.135015	0.104767	0.115061		0.0767522	0.0759226	0.0708888
4.86	0.639531	0.588647	0.560186		0.203693	0.26344	0.19966		0.127767	0.10532	0.115061		0.0754607	0.0762023	0.0690282
4.86833	0.640877	0.585308	0.560186		0.202424	0.263578	0.197851		0.132468	0.106447	0.115061		0.0753543	0.0765839	0.0725906
4.87667	0.65207	0.594227	0.559292		0.204531	0.269471	0.194722		0.135669	0.107441	0.115061		0.0753543	0.0765839	0.0697588
4.885	0.649862	0.6042	0.5593		0.205145	0.269956	0.196275		0.134732	0.108703	0.114741		0.0753543	0.0777931	0.0692305
4.89333	0.650047	0.602956	0.559382		0.205145	0.273205	0.191707		0.139011	0.108215	0.116251		0.0753543	0.0777931	0.0672163
4.90167	0.654917	0.599382	0.55961		0.205145	0.273205	0.195453		0.14442	0.108703	0.116251		0.0727084	0.0754402	0.0678367
4.91	0.654917	0.605384	0.55961		0.205453	0.270871	0.198649		0.14442	0.108215	0.1189		0.0739689	0.0754402	0.0662507
4.91833	0.655619	0.609663	0.559939		0.206718	0.268736	0.194598		0.141926	0.109951	0.116494		0.0739689	0.0754402	0.0657936
4.92667	0.641585	0.613091	0.565379		0.206718	0.272193	0.196661		0.142637	0.104064	0.1189		0.0739689	0.0768601	0.066909
4.935	0.641585	0.614332	0.581471		0.2095	0.272193	0.193309		0.140341	0.10104	0.119885		0.078185	0.0778589	0.0671047
4.94333	0.653329	0.613665	0.581471		0.208576	0.272193	0.197291		0.137435	0.10112	0.119089		0.078185	0.081227	0.0679461
4.95167	0.665885	0.612424	0.583274		0.20768	0.272193	0.193447		0.139514	0.101998	0.117605		0.0749846	0.081227	0.0690015
4.96	0.653329	0.605641	0.57871		0.207339	0.273929	0.201065		0.140861	0.0991796	0.117407		0.0749846	0.0778589	0.0701459
4.96833	0.651634	0.604761	0.587379		0.207244	0.274209	0.188766		0.141395	0.0975785	0.117407		0.0780628	0.0778589	0.0704717
4.97667	0.64625	0.603136	0.587379		0.207244	0.277328	0.197783		0.139514	0.0970539	0.11797		0.0762135	0.0812121	0.0704093
4.985	0.637603	0.604954	0.573303		0.208765	0.277328	0.201153		0.138203	0.0970539	0.12305		0.0764242	0.0799783	0.0702958
4.99333	0.637003	0.604954	0.571204		0.208031	0.277328	0.198862		0.136359	0.0980069	0.124883		0.0748068	0.0812121	0.0711592
5.00167	0.640311	0.605395	0.573152		0.210223	0.272407	0.196543		0.132706	0.0988564	0.126569		0.0724652	0.078322	0.0715477
5.01	0.64088	0.601937	0.573152		0.210061	0.272445	0.19638		0.133106	0.104507	0.125125		0.0713821	0.077882	0.0704431
5.01833	0.63947	0.604003	0.574681		0.20806	0.275191	0.194186		0.135312	0.104507	0.121974		0.0714577	0.074505	0.0715477
5.02667	0.639943	0.604003	0.574934		0.20806	0.271192	0.194257		0.135312	0.106531	0.122214		0.0706882	0.0780996	0.07246
5.035	0.641582	0.604003	0.576525		0.209402	0.271153	0.198666		0.140617	0.106672	0.123546		0.0699273	0.0796426	0.07246
5.04333	0.642884	0.599433	0.576525		0.211142	0.273968	0.197684		0.143587	0.104514	0.123546		0.0721872	0.0798616	0.0714215
5.05167	0.648036	0.591926	0.5748		0.211142	0.271053	0.201602		0.144767	0.103545	0.122868		0.0721872	0.0768216	0.0725238
5.06	0.648036	0.591926	0.5748		0.212136	0.270716	0.20374		0.144767	0.10435	0.124278		0.0722832	0.0772183	0.0712241
5.06833	0.649218	0.587531	0.5748		0.212206	0.273294	0.200249		0.145074	0.10169	0.123721		0.0735486	0.0761472	0.0702974
5.07667	0.651495	0.588407	0.574414		0.211012	0.27649	0.20423		0.151471	0.101979	0.12353		0.0744372	0.0761472	0.0678158
5.085	0.661328	0.60369	0.572008		0.211012	0.274066	0.203912		0.151471	0.102762	0.122974		0.0772039	0.0758642	0.0669331
5.09333	0.653827	0.604189	0.570462		0.212364	0.275948	0.200469		0.148375	0.102762	0.124278		0.0772039	0.0770281	0.0668554
5.10167	0.653827	0.604189	0.571071		0.21479	0.278463	0.201556		0.148375	0.103483	0.124589		0.0721844	0.0757969	0.067033
5.11	0.65042	0.604938	0.571071		0.211945	0.277189	0.201401		0.146003	0.101839	0.125528		0.072174	0.075463	0.0688904
5.11833	0.659139	0.609956	0.576029		0.212626	0.277545	0.200147		0.144302	0.10059	0.120989		0.072174	0.075463	0.0705102
5.12667	0.649349	0.604393	0.581616		0.211945	0.279873	0.198554		0.139015	0.100198	0.120283		0.0723655	0.0734687	0.0709587
5.135	0.643546	0.610989	0.581616		0.213804	0.281675	0.206141		0.138619	0.101524	0.12016		0.0723655	0.0751302	0.0702647
5.14333	0.647342	0.607348	0.585901		0.214125	0.279873	0.199834		0.141888	0.0992547	0.120377		0.0744571	0.0755199	0.0725888
5.15167	0.650526	0.614032	0.585375		0.215557	0.280299	0.203153		0.140283	0.09971	0.120377		0.0747358	0.0755199	0.0668835
5.16	0.644571	0.612033	0.585328		0.214464	0.281438	0.203953		0.135845	0.105242	0.1188		0.0730444	0.076665	0.0668835
5.16833	0.644571	0.61474	0.58096		0.217231	0.279349	0.195829		0.137415	0.105242	0.120475		0.0730444	0.0769496	0.0707763
5.17667	0.64825	0.614652	0.587091		0.220073	0.279349	0.20332		0.143604	0.100687	0.119329		0.0773225	0.079612	0.0707763
5.185	0.657496	0.61383	0.581547		0.21996	0.279823	0.20187		0.139295	0.102127	0.119329		0.077313	0.0769407	0.0717183
5.19333	0.665058	0.613043	0.574666		0.220326	0.282194	0.201644		0.139133	0.0997432	0.12039		0.077313	0.0769407	0.0703834
5.20167	0.672362	0.614585	0.579905		0.220182	0.278353	0.19868		0.141711	0.098754	0.124011		0.0802773	0.0795606	0.068931
5.21	0.672362	0.613675	0.588555		0.218643	0.282019	0.199541		0.142087	0.100617	0.121516		0.0773225	0.079671	0.0693773
5.21833	0.668943	0.613675	0.591429		0.217396	0.278764	0.200333		0.133177	0.106951	0.1241		0.080208	0.0774958	0.0703938
5.22667	0.656863	0.613839	0.591429		0.217396	0.279628	0.200721		0.132865	0.10813	0.1241		0.0796559	0.0781324	0.0692621
5.235	0.653724	0.616778	0.591292		0.216199	0.278731	0.205416		0.138838	0.10842	0.121045		0.0808706	0.0781324	0.0692621
5.24333	0.651298	0.616266	0.59335		0.21696	0.278931	0.204606		0.139212	0.109116	0.121045		0.0789284	0.0778876	0.0748
5.25167	0.656863	0.616086	0.593121		0.215191	0.279299	0.204923		0.136309	0.109116	0.120528		0.0757026	0.0787933	0.0748
5.26	0.648768	0.620391	0.593121		0.213471	0.281789	0.203081		0.141404	0.111546	0.120528		0.0749536	0.0802117	0.0702863
5.26833	0.657098	0.619695	0.591043		0.215448	0.283846	0.204639		0.143002	0.111289	0.121436		0.0756896	0.0829885	0.0802682
5.27667	0.654516	0.618546	0.588193		0.218064	0.282926	0.203895		0.144612	0.10915	0.122197		0.0748205	0.0821086	0.0756804
5.285	0.664641	0.621512	0.5853		0.212687	0.285289	0.201107		0.14567	0.103741	0.122832		0.0748205	0.0818753	0.069959
5.29333	0.654048	0.621139	0.5853		0.213727	0.285289	0.204402		0.14567	0.103458	0.125299		0.0748205	0.0817431	0.0737093
5.30167	0.659316	0.614584	0.585256		0.217831	0.286114	0.203937		0.147464	0.0995608	0.122832		0.0748205	0.0807473	0.0737093
5.31	0.66858	0.621139	0.583686		0.217831	0.28541	0.206516		0.150818	0.100982	0.121267		0.0732149	0.0809796	0.0732065
5.31833	0.677388	0.611266	0.583686		0.217423	0.286004	0.207798		0.150695	0.100805	0.124362		0.0723312	0.0808973	0.0732065
5.32667	0.672785	0.611266	0.597401		0.218102	0.288479	0.205154		0.148174	0.101811	0.127473		0.0723954	0.0793957	0.0736028
5.335	0.672785	0.620334	0.597788		0.218005	0.284514	0.210094		0.147509	0.101843	0.125037		0.0718098	0.0806256	0.0713453
5.34333	0.67183	0.620334	0.592249		0.218005	0.284672	0.209779		0.147509	0.107825	0.126979		0.0723954	0.0848277	0.0725925
5.35167	0.665087	0.617844	0.593718		0.21864	0.283685	0.205185		0.148918	0.107825	0.12892		0.0714831	0.0790863	0.0748666
5.36	0.665087	0.628504	0.592821		0.221072	0.282657	0.205778		0.148905	0.10651	0.126618		0.0729898	0.0776374	0.0725925
5.36833	0.665105	0.628504	0.593718		0.221072	0.282341	0.210741		0.144793	0.106855	0.126406		0.0765864	0.0847384	0.0724154
5.37667	0.673279	0.627378	0.593718		0.221072	0.282573	0.210806		0.152172	0.10651	0.126618		0.073255	0.080014	0.0705175
5.385	0.673279	0.627378	0.602102		0.221497	0.283184	0.210109		0.152172	0.105176	0.127272		0.0780444	0.083057	0.0705175
5.39333	0.674618	0.627378	0.602102		0.220904	0.281618	0.208232		0.149753	0.103411	0.12722		0.0791063	0.0850643	0.0705175
5.40167	0.665223	0.631232	0.602102		0.217847	0.281618	0.207467		0.147401	0.103411	0.126729		0.0781638	0.0850643	0.0714333
5.41	0.665223	0.632354	0.592455		0.216326	0.281618	0.201371		0.14402	0.106687	0.119961		0.0746963	0.0850643	0.0749621
5.41833	0.667274	0.633175	0.592455		0.220664	0.282807	0.202749		0.14402	0.105099	0.119961		0.0735604	0.0853711	0.075639
5.42667	0.666077	0.633175	0.593528		0.214496	0.282807	0.207948		0.135879	0.107288	0.11897		0.0735248	0.0818521	0.0753347
5.435	0.664312	0.632785	0.599054		0.218756	0.285243	0.20405		0.150784	0.109513	0.12489		0.0733817	0.0807923	0.0749621
5.44333	0.658502	0.631477	0.60099		0.217227	0.285243	0.20673		0.13975	0.109513	0.122853		0.072448	0.0829272	0.0749621
5.45167	0.659665	0.631117	0.601085		0.214993	0.28623	0.20696		0.140238	0.107729	0.127916		0.0721109	0.0804901	0.073159
5.46	0.657623	0.629412	0.600694		0.212625	0.290321	0.206534		0.13975	0.106468	0.127916		0.0730406	0.0803749	0.0741078
5.46833	0.664085	0.629412	0.599999		0.215862	0.28996	0.205946		0.143187	0.106468	0.129336		0.0747505	0.0828542	0.0780779
5.47667	0.674044	0.615241	0.599425		0.216772	0.288024	0.210032		0.13975	0.10645	0.123342		0.0733531	0.0819335	0.0788906
5.485	0.674044	0.626679	0.598217		0.219794	0.289983	0.20418		0.144551	0.105702	0.126426		0.0795926	0.0804975	0.078178
5.49333	0.669478	0.627868	0.598217		0.221909	0.28788	0.207641		0.14664	0.10645	0.126426		0.0795926	0.0789537	0.078991
5.50167	0.666468	0.627868	0.600079		0.220578	0.28788	0.206725		0.147423	0.104835	0.127962		0.0834371	0.0795531	0.0768894
5.51	0.66037	0.616304	0.578351		0.220578	0.286866	0.206985		0.150014	0.108819	0.125395		0.0821726	0.0794959	0.0769686
5.51833	0.661508	0.612171	0.578351		0.221396	0.288261	0.208588		0.150014	0.106182	0.127016		0.0834371	0.0794959	0.0754084
5.52667	0.666468	0.612171	0.587766		0.221396	0.293063	0.215068		0.150014	0.105782	0.127545		0.07377	0.0795895	0.0763115
5.535	0.683938	0.606559	0.587275		0.221396	0.288354	0.212421		0.150963	0.105006	0.131699		0.0753437	0.0871187	0.0763115
5.54333	0.674033	0.612878	0.585088		0.220716	0.287127	0.214113		0.150964	0.107312	0.128455		0.0749603	0.0836293	0.0739617
5.55167	0.681597	0.623776	0.594116		0.222159	0.288978	0.212264		0.146935	0.105387	0.131777		0.0749603	0.0836293	0.0762854
5.56	0.677991	0.633172	0.600719		0.222475	0.291158	0.210085		0.146165	0.102941	0.133747		0.0741236	0.0857141	0.0765741
5.56833	0.681755	0.623805	0.604669		0.222141	0.291158	0.207841		0.149672	0.106914	0.134572		0.0775371	0.0852869	0.0760148
5.57667	0.671227	0.628555	0.604617		0.222141	0.291196	0.213757		0.149672	0.103843	0.133775		0.0775797	0.0847839	0.0739896
5.585	0.683307	0.633501	0.604669		0.222141	0.293851	0.209993		0.15294	0.103843	0.133775		0.0775797	0.0850321	0.0754098
5.59333	0.679306	0.638579	0.613159		0.222141	0.292	0.208533		0.153382	0.106638	0.133462		0.0802128	0.0850321	0.0762127
5.60167	0.687481	0.63755	0.613481		0.222742	0.292863	0.210095		0.154834	0.107248	0.129231		0.0788974	0.0858997	0.0722149
5.61	0.68014	0.635315	0.613159		0.222742	0.296724	0.212539		0.158129	0.105792	0.127387		0.0802397	0.087715	0.0762127
5.61833	0.687481	0.636715	0.613461		0.222742	0.298413	0.21555		0.156235	0.105792	0.126001		0.0793174	0.0861206	0.0770626
5.62667	0.679306	0.63704	0.608569		0.225659	0.294853	0.21941		0.141318	0.105018	0.127406		0.0757908	0.0863697	0.0761587
5.635	0.67251	0.63704	0.608153		0.224885	0.298888	0.215029		0.145712	0.103143	0.127406		0.0763878	0.0862917	0.0747735
5.64333	0.655138	0.629234	0.599852		0.231017	0.293489	0.216432		0.144176	0.103486	0.130417		0.0812524	0.0860427	0.076654
5.65167	0.655138	0.639114	0.598004		0.231199	0.292139	0.216208		0.144176	0.103545	0.129932		0.0809157	0.0852617	0.076654
5.66	0.655138	0.641339	0.590812		0.227832	0.292454	0.214122		0.148687	0.104788	0.134756		0.0813222	0.083239	0.0755492
5.66833	0.656367	0.634664	0.605195		0.228435	0.292288	0.213456		0.148687	0.106399	0.134756		0.0819991	0.0799104	0.0755492
5.67667	0.658786	0.63141	0.607489		0.226609	0.292288	0.218534		0.146738	0.106399	0.131536		0.0811159	0.0834688	0.076888
5.685	0.6778	0.637944	0.607489		0.226609	0.292288	0.210312		0.153865	0.10592	0.126351		0.0745199	0.0813366	0.0755205
5.69333	0.667778	0.626982	0.606435		0.226609	0.295057	0.213166		0.153343	0.110433	0.125883		0.0722496	0.0811682	0.0755205
5.70167	0.6778	0.626402	0.604145		0.231688	0.29393	0.210518		0.153713	0.109997	0.125883		0.0720099	0.0790507	0.0764136
5.71	0.68408	0.620645	0.599501		0.23409	0.297857	0.209167		0.153911	0.110598	0.125883		0.0718262	0.0795265	0.0768761
5.71833	0.688095	0.633834	0.598886		0.233978	0.296723	0.213274		0.157094	0.109997	0.125883		0.0716055	0.0795265	0.0768761
5.72667	0.677851	0.633834	0.599481		0.234071	0.301274	0.209892		0.158026	0.110462	0.13107		0.0710003	0.0808326	0.0775049
5.735	0.674696	0.634904	0.597475		0.23435	0.298169	0.214774		0.154846	0.110045	0.134772		0.0772824	0.0830728	0.0791959
5.74333	0.674696	0.621364	0.597475		0.236625	0.302616	0.209614		0.150559	0.110171	0.131859		0.0772824	0.0847893	0.079875
5.75167	0.674696	0.621671	0.594841		0.236625	0.303476	0.212895		0.146229	0.110171	0.13195		0.0777327	0.0851733	0.0827372
5.76	0.677851	0.623253	0.593447		0.237653	0.303476	0.211705		0.147085	0.108704	0.132092		0.0781636	0.0832455	0.0827372
5.76833	0.671391	0.62589	0.593447		0.238575	0.303313	0.214042		0.147085	0.108579	0.131859		0.0820064	0.0840467	0.0797172
5.77667	0.682558	0.631743	0.61115		0.238575	0.301969	0.210815		0.147085	0.108403	0.125099		0.0797676	0.0856177	0.0723783
5.785	0.67583	0.635929	0.61115		0.238575	0.302343	0.213188		0.143392	0.108403	0.125274		0.0797676	0.0864257	0.0715679
5.79333	0.678465	0.63802	0.602551		0.239874	0.302793	0.216671		0.143392	0.111812	0.125822		0.0780606	0.0864257	0.0715679
5.80167	0.674014	0.646307	0.606008		0.238575	0.302343	0.212961		0.142975	0.11219	0.124856		0.0765147	0.08484	0.0769976
5.81	0.665415	0.64382	0.606008		0.237754	0.302343	0.214964		0.146853	0.112823	0.125822		0.0745996	0.0834916	0.0811156
5.81833	0.665415	0.643717	0.600712		0.237868	0.304839	0.220544		0.146853	0.116597	0.125731		0.0765147	0.0844964	0.0811156
5.82667	0.674595	0.643717	0.600945		0.23939	0.30573	0.216857		0.143519	0.116756	0.12704		0.0751965	0.084986	0.0795647
5.835	0.674595	0.64253	0.607633		0.238424	0.307551	0.216343		0.151459	0.117121	0.124514		0.0753779	0.0854005	0.0779841
5.84333	0.675471	0.641556	0.610511		0.237339	0.308744	0.219518		0.152104	0.116326	0.127418		0.0759686	0.0824994	0.0789659
5.85167	0.678971	0.641947	0.599727		0.238412	0.303246	0.216343		0.147911	0.112445	0.124764		0.0759686	0.0833609	0.0752622
5.86	0.675638	0.641654	0.599691		0.238412	0.303536	0.216991		0.14727	0.106956	0.127016		0.0759686	0.0818289	0.0749418
5.86833	0.685444	0.638426	0.600983		0.238643	0.309194	0.218464		0.147756	0.109957	0.127677		0.0850316	0.0821658	0.0772956
5.87667	0.685789	0.642046	0.605469		0.240071	0.309194	0.22409		0.140239	0.110406	0.129719		0.0856923	0.0821658	0.0754871
5.885	0.685789	0.650229	0.599798		0.240071	0.308294	0.219229		0.14877	0.109957	0.130616		0.084505	0.0813384	0.0754871
5.89333	0.685789	0.640553	0.607182		0.236694	0.308294	0.222497		0.14877	0.111695	0.128941		0.0856923	0.0826246	0.0780924
5.90167	0.675933	0.642478	0.618442		0.239287	0.308294	0.220814		0.159728	0.111951	0.128686		0.0838786	0.0876685	0.076181
5.91	0.669581	0.637931	0.619411		0.237481	0.305139	0.215336		0.155615	0.116031	0.128356		0.0807633	0.0877165	0.0740932
5.91833	0.670064	0.635679	0.617825		0.237136	0.304922	0.21372		0.159497	0.114457	0.125964		0.0800893	0.0841648	0.079223
5.92667	0.670064	0.634956	0.617825		0.238364	0.303188	0.220468		0.153606	0.116012	0.125964		0.0800893	0.0882099	0.0759212
5.935	0.671291	0.637931	0.612403		0.238985	0.304862	0.218165		0.159497	0.114116	0.126384		0.0792054	0.0888785	0.0759212
5.94333	0.674978	0.639303	0.608355		0.236517	0.300313	0.222111		0.15886	0.112593	0.130541		0.0796689	0.0905285	0.0770993
5.95167	0.667792	0.641802	0.604425		0.235673	0.297791	0.217011		0.15886	0.110621	0.132196		0.0788529	0.0905285	0.0774584
5.96	0.674186	0.644034	0.604425		0.233684	0.30316	0.224334		0.158459	0.111832	0.134895		0.0781552	0.0917903	0.0772754
5.96833	0.674755	0.645326	0.605151		0.233684	0.30316	0.221135		0.158002	0.111832	0.134895		0.0757845	0.0913822	0.0753905
5.97667	0.683847	0.64717	0.603386		0.233684	0.298839	0.221097		0.158002	0.113678	0.134895		0.0763954	0.091192	0.0760844
5.985	0.680644	0.645573	0.610692		0.240156	0.300667	0.222955		0.158002	0.113898	0.140876		0.0763954	0.0877891	0.0737518
5.99333	0.680644	0.648596	0.601216		0.242179	0.302174	0.227056		0.158002	0.114294	0.140983		0.075916	0.0846122	0.073704
6.00167	0.667926	0.645607	0.601216		0.242179	0.302723	0.225996		0.150931	0.113499	0.133886		0.0717281	0.0824722	0.0768433
6.01	0.66168	0.644885	0.592245		0.244924	0.302723	0.225348		0.152101	0.114262	0.131175		0.0787667	0.0823784	0.0768433
6.01833	0.66168	0.648118	0.611662		0.241514	0.302723	0.227586		0.150873	0.114262	0.127647		0.0782962	0.082732	0.0757272
6.02667	0.674949	0.647697	0.611453		0.241272	0.30461	0.22155		0.149341	0.115085	0.131175		0.0772611	0.08247	0.0762568
6.035	0.677867	0.643508	0.611662		0.241534	0.30045	0.223554		0.145171	0.115838	0.13064		0.0773142	0.08247	0.0763963
6.04333	0.682862	0.643508	0.606769		0.243519	0.300112	0.219749		0.152101	0.114891	0.126494		0.0803726	0.0853399	0.0764804
6.05167	0.684997	0.643188	0.602437		0.243519	0.300112	0.224613		0.152759	0.113274	0.13064		0.0784356	0.0854251	0.0792353
6.06	0.682862	0.629179	0.627653		0.244373	0.300112	0.22396		0.153126	0.11485	0.131631		0.0778292	0.086983	0.0796299
6.06833	0.675094	0.643188	0.627653		0.242579	0.304181	0.227019		0.153126	0.11485	0.126992		0.0778292	0.0840761	0.0796396
6.07667	0.684997	0.645845	0.608269		0.241603	0.305601	0.22068		0.159184	0.113519	0.126992		0.0801417	0.0825873	0.0792449
6.085	0.679778	0.641696	0.612653		0.240869	0.306	0.224496		0.16369	0.11485	0.12728		0.0778292	0.082942	0.0754157
6.09333	0.67802	0.644779	0.612653		0.240869	0.310429	0.222033		0.153592	0.117143	0.129987		0.076717	0.082942	0.0754157
6.10167	0.678763	0.644779	0.608269		0.240548	0.310916	0.219863		0.152226	0.116289	0.129289		0.076553	0.082657	0.0766217
6.11	0.680524	0.644317	0.617011		0.241775	0.311664	0.2248		0.152226	0.113519	0.128891		0.0767148	0.0920754	0.0770207
6.11833	0.686916	0.644845	0.623909		0.241878	0.312393	0.218982		0.145767	0.114448	0.129289		0.0748477	0.0916654	0.0794438
6.12667	0.696194	0.644845	0.623937		0.240334	0.315017	0.224915		0.146712	0.113883	0.12874		0.0773152	0.0899886	0.0798327
6.135	0.702812	0.644442	0.623909		0.242372	0.31547	0.216261		0.148458	0.114448	0.127295		0.0752164	0.0895493	0.0795611
6.14333	0.705727	0.646244	0.625508		0.242372	0.315143	0.224357		0.156526	0.114448	0.12649		0.0794667	0.0877262	0.0795611
6.15167	0.69847	0.642119	0.625615		0.243017	0.315345	0.229117		0.156526	0.114448	0.136508		0.0793129	0.0847298	0.0809351
6.16	0.689659	0.639342	0.63265		0.24248	0.316147	0.231976		0.156526	0.110296	0.133232		0.0786583	0.0847289	0.0800552
6.16833	0.677947	0.642479	0.629322		0.24248	0.311401	0.233905		0.155499	0.113912	0.133232		0.0786583	0.084892	0.0826952
6.17667	0.67366	0.642757	0.628794		0.24248	0.310426	0.227106		0.155499	0.113912	0.13811		0.0760727	0.084892	0.0754112
6.185	0.677947	0.642757	0.636018		0.242718	0.311928	0.226794		0.151213	0.117114	0.137455		0.0765041	0.084892	0.0798071
6.19333	0.679156	0.642757	0.636018		0.241559	0.312913	0.228946		0.155499	0.113459	0.136597		0.077236	0.0851834	0.0786331
6.20167	0.679223	0.648702	0.627864		0.242551	0.314462	0.223017		0.151451	0.117632	0.136597		0.078586	0.0935701	0.0798071
6.21	0.700401	0.650779	0.634864		0.245409	0.324464	0.2261		0.150614	0.113314	0.13271		0.0787339	0.0935701	0.0762832
6.21833	0.700333	0.655604	0.634864		0.24716	0.327427	0.219346		0.150614	0.113314	0.13271		0.078586	0.0914949	0.0762832
6.22667	0.696029	0.654305	0.634574		0.246164	0.327427	0.230688		0.159977	0.116231	0.133299		0.0787432	0.0941296	0.0761949
6.235	0.692293	0.659341	0.622919		0.247519	0.326389	0.231758		0.154547	0.116329	0.133108		0.0831331	0.0909566	0.0789548
6.24333	0.68469	0.659795	0.629916		0.250003	0.323756	0.234133		0.156521	0.118074	0.134019		0.077429	0.0906725	0.0809798
6.25167	0.683681	0.660334	0.615359		0.249331	0.323756	0.231956		0.156521	0.118074	0.137146		0.0786816	0.0906725	0.0811554
6.26	0.683681	0.660334	0.627956		0.249226	0.321323	0.229897		0.154853	0.116244	0.134467		0.085597	0.0926705	0.0825432
6.26833	0.690339	0.660334	0.627956		0.251014	0.323756	0.234704		0.154495	0.112472	0.136694		0.083534	0.0886025	0.0835208
6.27667	0.691247	0.652554	0.633644		0.251014	0.319902	0.234659		0.152672	0.113777	0.135812		0.0863116	0.0910191	0.080552
6.285	0.691247	0.652554	0.632927		0.253383	0.321416	0.234078		0.154163	0.113777	0.135325		0.0863116	0.0898315	0.080552
6.29333	0.688484	0.650773	0.632927		0.252306	0.321416	0.226593		0.159284	0.113549	0.134705		0.0844863	0.0894997	0.0794015
6.30167	0.691247	0.651551	0.626884		0.249942	0.322978	0.232742		0.159156	0.111422	0.134705		0.0844863	0.0886025	0.0784159
6.31	0.68616	0.651535	0.629231		0.250722	0.322978	0.225329		0.149054	0.113674	0.135302		0.0855497	0.0868235	0.0773687
6.31833	0.685642	0.651535	0.611383		0.248574	0.319676	0.225379		0.156169	0.119409	0.132056		0.0852655	0.0855791	0.0784159
6.32667	0.684486	0.653137	0.615378		0.247038	0.321469	0.224396		0.157491	0.120115	0.131384		0.085429	0.0881562	0.0796639
6.335	0.680471	0.653137	0.619661		0.247051	0.319676	0.22371		0.157491	0.122704	0.1284		0.085429	0.0874982	0.0786746
6.34333	0.694678	0.652348	0.624643		0.250725	0.323648	0.222572		0.157491	0.122704	0.131192		0.085429	0.0869847	0.0781631
6.35167	0.694678	0.645338	0.622224		0.250725	0.323648	0.226081		0.157491	0.122712	0.130477		0.0843754	0.0880473	0.0786746
6.36	0.683613	0.644846	0.623276		0.250995	0.324387	0.225094		0.148664	0.115127	0.128008		0.0841531	0.0910053	0.0781605
6.36833	0.703386	0.6274	0.623276		0.250216	0.323648	0.232751		0.148401	0.113101	0.127335		0.0823791	0.094228	0.0773592
6.37667	0.707678	0.625726	0.622224		0.249947	0.317675	0.227751		0.149583	0.11416	0.132262		0.0809984	0.0910053	0.0779542
6.385	0.691556	0.640121	0.624557		0.24988	0.316001	0.231023		0.149848	0.115238	0.132262		0.082798	0.0940782	0.0810951
6.39333	0.687889	0.65106	0.623848		0.248292	0.317869	0.230746		0.150943	0.114271	0.140812		0.0820788	0.0940782	0.0810951
6.40167	0.693893	0.647098	0.622		0.247331	0.317869	0.227411		0.151159	0.116855	0.140392		0.0821932	0.0942965	0.0787432
6.41	0.685638	0.655107	0.617376		0.248292	0.315092	0.231141		0.152202	0.118161	0.140392		0.0864952	0.0963717	0.0781969
6.41833	0.683942	0.657804	0.619214		0.250523	0.31885	0.227241		0.153582	0.119706	0.140812		0.0873274	0.0964144	0.0785794
6.42667	0.68447	0.659603	0.619214		0.252548	0.319267	0.233964		0.157181	0.121169	0.139728		0.0864952	0.0958885	0.0785239
6.435	0.68821	0.656162	0.618761		0.253595	0.326742	0.234074		0.153582	0.12245	0.139217		0.0864025	0.0956609	0.0799113
6.44333	0.688984	0.654285	0.622881		0.252548	0.326742	0.239403		0.153072	0.121169	0.140794		0.0815834	0.0935458	0.079221
6.45167	0.690232	0.649986	0.632072		0.252548	0.327496	0.237067		0.152443	0.121767	0.140794		0.0808054	0.087999	0.0800588
6.46	0.690232	0.644067	0.632072		0.250567	0.323963	0.233363		0.152504	0.116581	0.133685		0.079692	0.0846057	0.0826469
6.46833	0.689054	0.644067	0.620793		0.250567	0.323442	0.233275		0.171019	0.117408	0.133685		0.0808947	0.0844872	0.0826469
6.47667	0.689017	0.644067	0.624896		0.252306	0.321411	0.230293		0.171019	0.116996	0.133685		0.0814235	0.0844872	0.0850711
6.485	0.700472	0.653944	0.624466		0.252306	0.32208	0.230646		0.172688	0.116385	0.134519		0.0802186	0.087946	0.0867961
6.49333	0.700472	0.656028	0.624466		0.253007	0.32208	0.234707		0.167538	0.115872	0.139571		0.0814235	0.0848706	0.0822217
6.50167	0.690256	0.65604	0.622617		0.253319	0.324646	0.231493		0.166674	0.114686	0.142273		0.0814235	0.0838594	0.0821047
6.51	0.700093	0.653568	0.629075		0.251995	0.323966	0.231899		0.157349	0.115373	0.142273		0.081358	0.0868913	0.0821047
6.51833	0.697781	0.652198	0.63265		0.25013	0.323849	0.229392		0.157686	0.116885	0.143486		0.081358	0.0863666	0.0789691
6.52667	0.697781	0.652553	0.646868		0.249685	0.323849	0.228462		0.162795	0.116885	0.141272		0.0879631	0.0861363	0.0780571
6.535	0.690881	0.64327	0.646144		0.251252	0.325183	0.236397		0.160679	0.115713	0.141272		0.086718	0.0872598	0.0815949
6.54333	0.683577	0.64327	0.624448		0.251252	0.327887	0.23147		0.157089	0.119479	0.139584		0.086718	0.0893808	0.0780571
6.55167	0.694351	0.64327	0.624448		0.256191	0.329653	0.232284		0.159379	0.116872	0.142547		0.0879631	0.0918597	0.0797116
6.56	0.703989	0.651986	0.629177		0.256191	0.333019	0.233909		0.15989	0.120328	0.136681		0.0865736	0.0902769	0.0816243
6.56833	0.693477	0.647096	0.629177		0.257334	0.331383	0.237076		0.15989	0.114924	0.14019		0.0838166	0.089744	0.0811945
6.57667	0.688682	0.656025	0.640408		0.257064	0.333019	0.238446		0.159379	0.11724	0.141043		0.0857301	0.089663	0.0811945
6.585	0.703989	0.663353	0.648359		0.258802	0.33632	0.232718		0.159379	0.119035	0.138002		0.0820904	0.089663	0.0811945
6.59333	0.708002	0.665237	0.646886		0.256099	0.333019	0.23254		0.161878	0.123345	0.140706		0.0857301	0.0901957	0.0814841
6.60167	0.70582	0.664391	0.638948		0.256502	0.331224	0.234919		0.164882	0.123737	0.141516		0.0832035	0.0923844	0.080714
6.61	0.70582	0.662015	0.637936		0.256864	0.334195	0.230744		0.162279	0.124095	0.138491		0.0823247	0.0923844	0.0832777
6.61833	0.706586	0.657791	0.617953		0.256864	0.331224	0.22951		0.162279	0.12521	0.136093		0.0832035	0.0932869	0.0834099
6.62667	0.703141	0.657791	0.619988		0.256502	0.323977	0.234684		0.162279	0.12521	0.138155		0.0826239	0.0951365	0.0834099
6.635	0.697589	0.647856	0.617311		0.248901	0.323977	0.234697		0.164561	0.125025	0.137173		0.0826239	0.0956498	0.082299
6.64333	0.697589	0.660147	0.617311		0.251204	0.323883	0.229765		0.164561	0.125653	0.134899		0.0838538	0.0943894	0.081173
6.65167	0.698196	0.643115	0.618543		0.250953	0.325182	0.232357		0.164853	0.125015	0.137653		0.0858295	0.0943894	0.0806427
6.66	0.701699	0.639791	0.642171		0.258121	0.327034	0.240579		0.164853	0.122133	0.137653		0.0848317	0.0909981	0.0812268
6.66833	0.716507	0.639791	0.636558		0.256748	0.327034	0.233067		0.163443	0.121475	0.136524		0.0829746	0.0909981	0.0812268
6.67667	0.712813	0.669149	0.637498		0.258121	0.322959	0.236999		0.163443	0.121475	0.134887		0.0823407	0.0911662	0.0826303
6.685	0.706715	0.637899	0.63446		0.258077	0.324225	0.234115		0.162178	0.120385	0.135585		0.0822257	0.091854	0.0826303
6.69333	0.706715	0.667698	0.640047		0.254458	0.329162	0.235544		0.158722	0.119681	0.135585		0.0822257	0.0928422	0.0842049
6.70167	0.69703	0.68098	0.647452		0.253218	0.322959	0.233127		0.152476	0.119681	0.135254		0.0837915	0.0926416	0.0864403
6.71	0.68962	0.670772	0.633248		0.256958	0.32436	0.237397		0.151333	0.120374	0.133782		0.0845495	0.0899051	0.0842049
6.71833	0.691087	0.672405	0.633248		0.25662	0.324453	0.237186		0.150951	0.120374	0.138873		0.0849299	0.088393	0.0848833
6.72667	0.69669	0.674155	0.647452		0.257798	0.326756	0.244759		0.150951	0.120374	0.137373		0.0849575	0.0863679	0.0848833
6.735	0.699131	0.673795	0.648173		0.25662	0.329737	0.238139		0.151804	0.122378	0.137373		0.0853088	0.0859011	0.0862858
6.74333	0.699131	0.666243	0.64509		0.257798	0.332702	0.233789		0.15467	0.121517	0.137373		0.0853088	0.0877677	0.0837543
6.75167	0.70105	0.66538	0.650491		0.253545	0.333807	0.235031		0.15467	0.118311	0.136299		0.0846429	0.0877677	0.0862858
6.76	0.696519	0.665695	0.653485		0.253445	0.3349	0.239597		0.154195	0.118823	0.136644		0.0851474	0.093531	0.0856062
6.76833	0.696519	0.66538	0.647628		0.253445	0.33085	0.233468		0.156807	0.118823	0.137225		0.0849862	0.0968513	0.0855169
6.77667	0.700833	0.658417	0.652978		0.25272	0.325825	0.235577		0.157615	0.120965	0.140409		0.0888268	0.0968513	0.0835582
6.785	0.703314	0.664978	0.633889		0.255064	0.330355	0.237429		0.15285	0.1223	0.142539		0.0894712	0.0918349	0.0865186
6.79333	0.70212	0.66827	0.633408		0.255435	0.330355	0.243284		0.154894	0.121689	0.143347		0.092016	0.0902148	0.0849361
6.80167	0.70212	0.66827	0.633408		0.262957	0.330355	0.235265		0.154894	0.122565	0.14546		0.0899279	0.0902148	0.084634
6.81	0.708268	0.66827	0.641505		0.257696	0.327225	0.242858		0.154709	0.121778	0.144797		0.0899279	0.09285	0.0838802
6.81833	0.708268	0.672995	0.632164		0.258594	0.331963	0.238769		0.156969	0.12108	0.143846		0.0890771	0.0926667	0.0838802
6.82667	0.6952	0.672995	0.632164		0.262715	0.332646	0.237612		0.158195	0.120979	0.14112		0.0870647	0.097323	0.0856133
6.835	0.695691	0.6759	0.644156		0.262715	0.332646	0.23925		0.162223	0.11968	0.13874		0.0871301	0.0982283	0.0844572
6.84333	0.703841	0.676121	0.62608		0.262676	0.332646	0.242616		0.164558	0.118671	0.138477		0.0876051	0.0968195	0.0871193
6.85167	0.705101	0.676121	0.632039		0.263836	0.333528	0.234885		0.164558	0.115656	0.14112		0.087845	0.0894869	0.0837726
6.86	0.708276	0.674975	0.644926		0.263205	0.331471	0.24183		0.162616	0.115656	0.141675		0.0876051	0.090458	0.0855352
6.86833	0.708276	0.67408	0.655378		0.263836	0.332114	0.238678		0.162616	0.117538	0.136562		0.0893009	0.090458	0.0855352
6.87667	0.708276	0.669945	0.644631		0.260336	0.334251	0.245735		0.162616	0.11989	0.139194		0.0906707	0.0935091	0.0855352
6.885	0.714134	0.661354	0.644631		0.259571	0.33566	0.243206		0.162616	0.120152	0.138138		0.0871406	0.0907504	0.0814212
6.89333	0.703552	0.661354	0.644631		0.258757	0.337097	0.244022		0.155164	0.123645	0.140868		0.0871406	0.0907504	0.0826886
6.90167	0.700282	0.659393	0.647015		0.261307	0.339664	0.242724		0.161314	0.123645	0.139418		0.0918188	0.0905611	0.0826886
6.91	0.699408	0.652466	0.640902		0.259971	0.339577	0.23452		0.155164	0.129028	0.139825		0.0857649	0.0905611	0.0822175
6.91833	0.701715	0.655821	0.642355		0.259421	0.341025	0.243391		0.155373	0.130895	0.145703		0.0878412	0.0897576	0.0827838
6.92667	0.701715	0.661221	0.647436		0.259616	0.341025	0.245432		0.16114	0.129738	0.143326		0.0924708	0.0897576	0.0879579
6.935	0.701715	0.661221	0.644302		0.26021	0.341222	0.244291		0.161527	0.128944	0.143307		0.0924708	0.0921758	0.0879579
6.94333	0.726485	0.67803	0.642774		0.258922	0.338696	0.242912		0.15918	0.126763	0.144757		0.0883397	0.0921758	0.0879579
6.95167	0.726485	0.678611	0.638181		0.260509	0.34311	0.242127		0.161804	0.124915	0.144756		0.0892173	0.0875786	0.0844598
6.96	0.717224	0.68119	0.621935		0.261056	0.337395	0.244777		0.162679	0.123249	0.141651		0.0884882	0.0917087	0.0807644
6.96833	0.717224	0.677462	0.621935		0.261056	0.34311	0.251808		0.162063	0.123249	0.139856		0.0859179	0.0877733	0.0808993
6.97667	0.721667	0.679632	0.612994		0.261135	0.339095	0.246877		0.154973	0.12323	0.139233		0.084955	0.0944573	0.080748
6.985	0.721667	0.682139	0.612994		0.262281	0.340409	0.246796		0.155743	0.122753	0.139856		0.0869316	0.0984856	0.0824676
6.99333	0.719003	0.682139	0.651744		0.264662	0.335556	0.243429		0.154973	0.121882	0.140016		0.0849211	0.091745	0.0824676
7.00167	0.719003	0.680731	0.651744		0.264865	0.338215	0.245353		0.161078	0.121882	0.143272		0.0869316	0.0937829	0.0824434
7.01	0.719003	0.680731	0.654994		0.264865	0.338215	0.236394		0.160801	0.120744	0.142407		0.0869316	0.0937199	0.0812997
7.01833	0.728344	0.674442	0.658563		0.264865	0.338002	0.237685		0.163546	0.119482	0.141287		0.086328	0.0922851	0.0812052
7.02667	0.715774	0.674442	0.658563		0.265824	0.340038	0.239546		0.16203	0.121782	0.140555		0.086328	0.0897392	0.0817195
7.035	0.715425	0.673292	0.655046		0.262641	0.340038	0.238405		0.160034	0.121891	0.139712		0.0862914	0.0922851	0.0817195
7.04333	0.715774	0.669295	0.652808		0.264692	0.340038	0.243655		0.160034	0.123905	0.134241		0.086328	0.0922851	0.0839961
7.05167	0.715774	0.668861	0.650376		0.26512	0.341268	0.247073		0.160034	0.129168	0.140735		0.0881326	0.0917218	0.0822308
7.06	0.714176	0.668861	0.647516		0.264814	0.347397	0.244831		0.159645	0.129168	0.140933		0.0900946	0.0910417	0.0844455
7.06833	0.720561	0.668861	0.645813		0.267772	0.349291	0.244752		0.15931	0.122726	0.140933		0.0881326	0.0917218	0.083949
7.07667	0.725297	0.67228	0.642651		0.269091	0.349291	0.244691		0.16089	0.124149	0.135264		0.0885111	0.0917218	0.0844455
7.085	0.724853	0.672267	0.646183		0.269091	0.349128	0.246197		0.163321	0.124149	0.141095		0.0882604	0.0912454	0.0845714
7.09333	0.725297	0.672267	0.646955		0.269091	0.349005	0.244898		0.157829	0.120378	0.140054		0.0883925	0.0912952	0.083949
7.10167	0.720667	0.667104	0.656367		0.269563	0.349005	0.242479		0.158127	0.118874	0.140054		0.0883925	0.0911751	0.0816636
7.11	0.720225	0.667104	0.656367		0.266453	0.343072	0.241632		0.163673	0.127739	0.139858		0.0883925	0.0911751	0.0816636
7.11833	0.714016	0.668499	0.659346		0.266989	0.345999	0.243969		0.161062	0.122469	0.139441		0.0882604	0.0938408	0.083884
7.12667	0.702958	0.679889	0.65686		0.266989	0.342024	0.247068		0.161968	0.120146	0.139441		0.0889118	0.0921808	0.0829172
7.135	0.70269	0.678701	0.664859		0.266989	0.344333	0.24605		0.161968	0.122469	0.13834		0.088178	0.0898666	0.0841991
7.14333	0.702958	0.679889	0.648817		0.267496	0.34164	0.247152		0.163796	0.124723	0.13842		0.0871244	0.0921603	0.0841991
7.15167	0.70269	0.684992	0.653223		0.26698	0.345319	0.238911		0.163796	0.124187	0.138965		0.088178	0.0904298	0.0841991
7.16	0.703388	0.686017	0.652965		0.270274	0.346231	0.248573		0.16282	0.123256	0.13749		0.0927494	0.0888087	0.0871544
7.16833	0.713853	0.67185	0.661754		0.270274	0.346231	0.250414		0.163179	0.127551	0.135184		0.0924641	0.0909415	0.0877182
7.17667	0.718844	0.674818	0.652965		0.267559	0.346231	0.243601		0.164957	0.124316	0.138612		0.0924641	0.0936669	0.0867504
7.185	0.704895	0.677807	0.655085		0.267457	0.348178	0.246096		0.164013	0.123429	0.137541		0.0935001	0.0973654	0.0867504
7.19333	0.712119	0.666896	0.647709		0.267457	0.343021	0.247364		0.159181	0.125171	0.139344		0.092366	0.0976735	0.0881515
7.20167	0.703137	0.670944	0.649901		0.265793	0.345257	0.245847		0.160489	0.125171	0.140846		0.092007	0.0983586	0.0887982
7.21	0.704895	0.670182	0.644535		0.267871	0.345505	0.256563		0.160489	0.125171	0.141625		0.0906328	0.0985802	0.0853028
7.21833	0.712605	0.674103	0.645967		0.267871	0.352451	0.245198		0.160585	0.124668	0.141661		0.0903427	0.0999013	0.0888293
7.22667	0.723182	0.671614	0.661163		0.265956	0.355436	0.248717		0.161696	0.130362	0.144161		0.0903427	0.0991295	0.0890108
7.235	0.719181	0.673716	0.661532		0.269991	0.356373	0.247886		0.161913	0.124411	0.141555		0.0869885	0.0970787	0.0890803
7.24333	0.712605	0.671228	0.659861		0.268759	0.354096	0.252968		0.163845	0.124775	0.140325		0.0862028	0.0973552	0.0890803
7.25167	0.710115	0.674655	0.663782		0.268759	0.354096	0.24757		0.162729	0.126	0.142204		0.087696	0.0978594	0.0887023
7.26	0.708626	0.688359	0.662107		0.272205	0.351377	0.248212		0.160658	0.126555	0.144464		0.0888049	0.0952111	0.0879709
7.26833	0.708626	0.6927	0.653931		0.272067	0.345938	0.247168		0.16017	0.126555	0.145225		0.0890732	0.0927013	0.0886953
7.27667	0.708626	0.680782	0.656163		0.273203	0.340222	0.250294		0.16017	0.128515	0.142514		0.0906417	0.0978594	0.0877904
7.285	0.710302	0.6927	0.656727		0.272711	0.345412	0.253204		0.160705	0.127474	0.144677		0.0911718	0.0935973	0.0879709
7.29333	0.720378	0.689239	0.652879		0.270126	0.341993	0.247337		0.162678	0.120808	0.144677		0.0929927	0.0935973	0.0899889
7.30167	0.718485	0.676992	0.639464		0.27062	0.341993	0.252014		0.162678	0.120644	0.14095		0.0929927	0.0950791	0.0903396
7.31	0.708314	0.675694	0.652355		0.269025	0.341993	0.25496		0.165293	0.121905	0.143398		0.0895958	0.0956063	0.0903396
7.31833	0.71447	0.681383	0.649703		0.271436	0.349674	0.252148		0.167311	0.121905	0.14875		0.0895958	0.0956063	0.0885721
7.32667	0.716325	0.678574	0.640423		0.273136	0.348836	0.254459		0.165651	0.125854	0.149442		0.0941867	0.0969439	0.0867762
7.335	0.714279	0.67196	0.650391		0.270852	0.348859	0.256847		0.165651	0.126004	0.149442		0.0941194	0.101375	0.0861124
7.34333	0.714873	0.669731	0.650919		0.277719	0.347344	0.246101		0.160889	0.126028	0.149366		0.0950386	0.0982231	0.0854329
7.35167	0.717991	0.678574	0.637863		0.277719	0.35005	0.252126		0.160889	0.126468	0.146298		0.0940458	0.0983959	0.0851656
7.36	0.718946	0.682215	0.638982		0.27663	0.354139	0.249139		0.156088	0.128551	0.145851		0.0931509	0.097475	0.0847887
7.36833	0.718505	0.681907	0.656063		0.275671	0.349456	0.251074		0.159199	0.125355	0.139892		0.0949343	0.0965916	0.0854778
7.37667	0.718505	0.683618	0.656063		0.274182	0.35434	0.252003		0.163017	0.125355	0.140349		0.0945569	0.0933278	0.0833988
7.385	0.718505	0.683618	0.653783		0.273857	0.35434	0.252954		0.165985	0.126054	0.142384		0.0944533	0.094389	0.0853174
7.39333	0.721874	0.684036	0.663236		0.273103	0.353382	0.253865		0.167334	0.126099	0.144572		0.0937724	0.0941953	0.0871889
7.40167	0.725779	0.685762	0.660938		0.272837	0.353833	0.252201		0.169402	0.126012	0.144743		0.0940578	0.0943199	0.0880324
7.41	0.725779	0.698617	0.658087		0.274165	0.353833	0.259291		0.170378	0.124104	0.145753		0.0942277	0.0943199	0.0848109
7.41833	0.725779	0.698617	0.648405		0.274165	0.353833	0.25276		0.165307	0.125204	0.143558		0.0937287	0.0945458	0.0880384
7.42667	0.720926	0.698617	0.657332		0.276801	0.358363	0.256874		0.169402	0.124892	0.142537		0.0942277	0.0987736	0.0858091
7.435	0.714363	0.686724	0.65407		0.277695	0.359705	0.257259		0.165307	0.12374	0.141399		0.0948738	0.0994301	0.0861724
7.44333	0.714363	0.686536	0.654391		0.280406	0.352653	0.260157		0.164165	0.12657	0.139516		0.0967692	0.0945458	0.0840217
7.45167	0.71888	0.685288	0.654391		0.279174	0.352653	0.255264		0.16555	0.13201	0.1386		0.0980154	0.0945458	0.0871024
7.46	0.720474	0.683131	0.654391		0.281734	0.355521	0.258914		0.166017	0.132938	0.143129		0.0995155	0.0934008	0.0856541
7.46833	0.721963	0.693219	0.643662		0.282425	0.352653	0.255697		0.166564	0.132938	0.143129		0.0963448	0.0920479	0.08863
7.47667	0.725629	0.693219	0.654328		0.280945	0.35959	0.253926		0.166017	0.129038	0.148844		0.0950835	0.0920479	0.08863
7.485	0.728799	0.695361	0.653109		0.280629	0.358848	0.257172		0.169339	0.129038	0.14671		0.0955958	0.0951304	0.0870534
7.49333	0.735666	0.697099	0.656942		0.283244	0.359938	0.252823		0.165058	0.127813	0.14558		0.0955958	0.098303	0.0870534
7.50167	0.738207	0.698356	0.658609		0.277392	0.358848	0.256984		0.162678	0.128119	0.14558		0.094423	0.097984	0.0870534
7.51	0.735787	0.694903	0.663453		0.282722	0.362402	0.251476		0.165463	0.128749	0.145469		0.0948028	0.0957847	0.088057
7.51833	0.734471	0.694903	0.65872		0.284308	0.358104	0.255975		0.164726	0.129505	0.145653		0.0944839	0.0957847	0.0874873
7.52667	0.735787	0.687862	0.661753		0.278637	0.362402	0.263226		0.164726	0.127854	0.143647		0.100416	0.0879458	0.0866379
7.535	0.738261	0.687776	0.671675		0.278018	0.363549	0.263966		0.166655	0.127854	0.143647		0.0989164	0.0867631	0.0880433
7.54333	0.731448	0.688226	0.665667		0.28022	0.363799	0.25646		0.165626	0.126164	0.143647		0.0989164	0.0867631	0.0902397
7.55167	0.725661	0.688879	0.665302		0.277985	0.363799	0.25671		0.161852	0.126279	0.144892		0.100135	0.0973258	0.0884898
7.56	0.724653	0.685694	0.665667		0.2796	0.368225	0.256042		0.16106	0.124322	0.147041		0.10164	0.0973258	0.088251
7.56833	0.71898	0.687569	0.657404		0.2796	0.367864	0.258471		0.161852	0.125273	0.147623		0.0989249	0.0988223	0.088251
7.57667	0.71898	0.690847	0.658364		0.279655	0.366032	0.257758		0.160175	0.125822	0.147469		0.097065	0.098544	0.088251
7.585	0.72647	0.684061	0.658364		0.279655	0.36299	0.258708		0.1592	0.128298	0.147469		0.103085	0.0985624	0.0876225
7.59333	0.734037	0.682516	0.660375		0.281565	0.364501	0.256279		0.164462	0.128298	0.147469		0.0947245	0.0987997	0.0851583
7.60167	0.73203	0.688099	0.67144		0.280896	0.363489	0.262644		0.168668	0.128298	0.148052		0.0942211	0.0971379	0.0858819
7.61	0.736071	0.682516	0.668798		0.282865	0.360963	0.262496		0.164462	0.127478	0.138153		0.0963643	0.0974513	0.0868136
7.61833	0.739292	0.67627	0.66811		0.282234	0.363715	0.264812		0.169555	0.129734	0.14116		0.0956021	0.0986468	0.0868136
7.62667	0.739731	0.67627	0.658661		0.282228	0.364676	0.261238		0.169555	0.128743	0.14116		0.0946003	0.0990301	0.0826713
7.635	0.739731	0.675007	0.658661		0.281653	0.363715	0.266038		0.165357	0.128776	0.14116		0.0966316	0.0986398	0.0850508
7.64333	0.719059	0.676398	0.6627		0.280811	0.366615	0.264328		0.161025	0.128859	0.145954		0.0971612	0.0986398	0.0858402
7.65167	0.719059	0.664495	0.663166		0.281414	0.364264	0.264159		0.161339	0.130787	0.153805		0.0966316	0.102226	0.0858402
7.66	0.722954	0.663122	0.663997		0.281657	0.35032	0.262339		0.164489	0.130787	0.148463		0.0995096	0.0982108	0.0857626
7.66833	0.724871	0.687585	0.663997		0.281421	0.35032	0.263756		0.164489	0.131434	0.153213		0.0996116	0.0930579	0.0857626
7.67667	0.720588	0.689777	0.666109		0.281421	0.357258	0.263249		0.160933	0.131241	0.153595		0.0998259	0.0919244	0.0847574
7.685	0.720588	0.692074	0.664013		0.285515	0.357258	0.259434		0.163901	0.131434	0.148085		0.0998259	0.0946842	0.0875411
7.69333	0.725591	0.692153	0.662638		0.2821	0.35777	0.259434		0.162367	0.129142	0.141025		0.100727	0.0919221	0.0875411
7.70167	0.716523	0.692153	0.656289		0.276168	0.367159	0.266623		0.162367	0.129142	0.140711		0.098277	0.0926656	0.0866084
7.71	0.716523	0.691634	0.664731		0.276168	0.366548	0.261976		0.160237	0.128358	0.140579		0.0991913	0.0926656	0.0890466
7.71833	0.711948	0.687488	0.663307		0.281523	0.361878	0.2612		0.162652	0.128243	0.140432		0.0962265	0.0926656	0.0901289
7.72667	0.715033	0.689596	0.659589		0.276295	0.362633	0.264447		0.162652	0.130092	0.14073		0.0947322	0.0926656	0.0901289
7.735	0.716187	0.689014	0.661825		0.28165	0.353327	0.260991		0.163499	0.130631	0.147422		0.0926899	0.0913005	0.0909208
7.74333	0.71528	0.690704	0.672462		0.28275	0.35769	0.266577		0.163759	0.130235	0.148471		0.0926899	0.0913005	0.0909208
7.75167	0.729483	0.695134	0.668283		0.283622	0.358403	0.264838		0.163759	0.130712	0.148471		0.0924639	0.0961727	0.0909208
7.76	0.731466	0.695134	0.668283		0.284744	0.367535	0.259506		0.162177	0.131374	0.149137		0.0978077	0.093691	0.0925683
7.76833	0.731466	0.680173	0.67248		0.285809	0.364259	0.265671		0.164628	0.129827	0.150946		0.100264	0.0931087	0.0925683
7.77667	0.732204	0.681523	0.671544		0.286508	0.364259	0.269731		0.161879	0.132719	0.150946		0.100424	0.0961727	0.0925683
7.785	0.740472	0.680173	0.671544		0.285809	0.364712	0.265417		0.161879	0.132719	0.146566		0.100424	0.093683	0.0954242
7.79333	0.728704	0.680848	0.671544		0.286256	0.363666	0.266219		0.158616	0.132151	0.150111		0.105174	0.0925348	0.0954242
7.80167	0.722807	0.68121	0.669935		0.286256	0.363666	0.273318		0.167139	0.127038	0.149668		0.10719	0.0948862	0.0949792
7.81	0.741132	0.687437	0.654401		0.285788	0.364355	0.271112		0.160217	0.133409	0.149668		0.105174	0.0960438	0.0932453
7.81833	0.72749	0.683203	0.665077		0.287153	0.36823	0.271273		0.164367	0.132002	0.148983		0.100074	0.0950165	0.0923638
7.82667	0.723043	0.682698	0.664927		0.287503	0.368435	0.271946		0.164314	0.132002	0.150504		0.104704	0.0978644	0.0903709
7.835	0.723043	0.678273	0.657909		0.287153	0.369488	0.266326		0.164367	0.132002	0.148697		0.10192	0.0979347	0.08723
7.84333	0.72656	0.682698	0.658933		0.287153	0.369488	0.26844		0.164656	0.132981	0.148697		0.0948136	0.0966943	0.0877428
7.85167	0.724854	0.687637	0.653995		0.287138	0.37073	0.260147		0.167972	0.13215	0.151791		0.101514	0.0979347	0.0867886
7.86	0.727477	0.688808	0.652977		0.285527	0.369496	0.270234		0.167982	0.128479	0.148573		0.101514	0.0966943	0.0863632
7.86833	0.72962	0.68285	0.641568		0.285362	0.365632	0.264147		0.165162	0.133516	0.155839		0.101646	0.0963984	0.0863632
7.87667	0.724303	0.690205	0.641568		0.291568	0.368827	0.259227		0.163667	0.13023	0.151088		0.101646	0.0963984	0.0873657
7.885	0.730216	0.696822	0.655247		0.285265	0.364175	0.265303		0.165792	0.127174	0.153619		0.10174	0.0963984	0.0881327
7.89333	0.729219	0.694515	0.666502		0.287082	0.360696	0.274496		0.167837	0.128471	0.153003		0.0984683	0.0965982	0.0864808
7.90167	0.729219	0.694463	0.655907		0.291028	0.36532	0.260915		0.167837	0.129266	0.153619		0.101781	0.0945986	0.0873657
7.91	0.731305	0.697956	0.668879		0.290605	0.361949	0.262166		0.174406	0.127174	0.148228		0.101394	0.094415	0.0919277
7.91833	0.734016	0.695646	0.655635		0.287281	0.361949	0.273855		0.171595	0.127965	0.150252		0.0970603	0.094415	0.0867958
7.92667	0.740578	0.69326	0.671286		0.290827	0.363202	0.266934		0.172709	0.134421	0.149337		0.101483	0.0935236	0.0867958
7.935	0.744892	0.691368	0.671286		0.290827	0.361323	0.265485		0.167384	0.131771	0.142911		0.10187	0.0973989	0.0895536
7.94333	0.746093	0.692992	0.669593		0.288772	0.36235	0.268526		0.161515	0.134421	0.144608		0.101483	0.098279	0.0895643
7.95167	0.740498	0.693342	0.656894		0.287857	0.36719	0.269426		0.160682	0.134421	0.145512		0.10264	0.098279	0.0897187
7.96	0.740498	0.686101	0.661342		0.289702	0.368298	0.265527		0.164192	0.132776	0.147614		0.101969	0.0963413	0.0897187
7.96833	0.738409	0.686101	0.657077		0.289848	0.369233	0.260956		0.164192	0.127053	0.149321		0.0973777	0.0983556	0.0921595
7.97667	0.739814	0.707253	0.656894		0.28972	0.371029	0.261564		0.170627	0.129	0.15183		0.0974511	0.0959567	0.0959497
7.985	0.734786	0.710063	0.661342		0.289973	0.374925	0.267073		0.16845	0.1358	0.149321		0.109653	0.0959567	0.095696
7.99333	0.73794	0.71123	0.674581		0.290753	0.372622	0.270095		0.171023	0.137805	0.146773		0.0981594	0.0974484	0.0962957
8.00167	0.740041	0.719101	0.674949		0.290625	0.370414	0.268092		0.169791	0.132479	0.146138		0.104746	0.0959567	0.0962957
8.01	0.750247	0.707154	0.674581		0.290625	0.370242	0.266351		0.173343	0.132479	0.148191		0.105458	0.0987586	0.0944539
8.01833	0.74898	0.706046	0.674581		0.290968	0.36321	0.272624		0.17129	0.132638	0.143568		0.105458	0.0999621	0.0944539
8.02667	0.750247	0.69701	0.672729		0.292069	0.363354	0.265206		0.170742	0.132477	0.14692		0.105458	0.0994429	0.089201
8.035	0.75253	0.696928	0.672049		0.29045	0.362056	0.275541		0.168652	0.131493	0.148331		0.105458	0.0967352	0.0872036
8.04333	0.753737	0.694973	0.673939		0.29045	0.362056	0.271018		0.170742	0.131344	0.154496		0.104593	0.0990336	0.091445
8.05167	0.737507	0.696928	0.675509		0.289405	0.364226	0.270364		0.168727	0.128714	0.151752		0.104132	0.101031	0.0911274
8.06	0.743184	0.694973	0.678001		0.287485	0.365821	0.271806		0.161004	0.128447	0.157632		0.0990671	0.0955498	0.0906554
8.06833	0.740942	0.692301	0.682982		0.285874	0.364273	0.274312		0.163921	0.128714	0.156485		0.0983892	0.0955498	0.0909679
8.07667	0.74179	0.676063	0.683458		0.285874	0.366737	0.274531		0.163879	0.129845	0.145897		0.102126	0.0988239	0.0909679
8.085	0.734943	0.694815	0.684212		0.291404	0.363471	0.27334		0.162828	0.129564	0.145838		0.10347	0.0988239	0.0906065
8.09333	0.734943	0.687678	0.683458		0.291404	0.363471	0.275508		0.166163	0.130536	0.150854		0.102126	0.0981889	0.0931892
8.10167	0.732737	0.690701	0.684212		0.291852	0.366948	0.267397		0.166163	0.132582	0.144643		0.10296	0.0976922	0.0934877
8.11	0.734028	0.696238	0.673903		0.291693	0.373092	0.268543		0.165077	0.132582	0.144643		0.101619	0.0970845	0.0934877
8.11833	0.738436	0.698748	0.675705		0.293858	0.375068	0.270316		0.169711	0.131025	0.152974		0.104451	0.0922705	0.0936756
8.12667	0.738436	0.696238	0.679718		0.294028	0.375068	0.281022		0.167685	0.140364	0.152974		0.104099	0.0927478	0.0881199
8.135	0.735733	0.694636	0.675705		0.293862	0.376152	0.277266		0.166208	0.140171	0.146271		0.104774	0.094041	0.0892008
8.14333	0.736173	0.688497	0.670782		0.293862	0.374732	0.273577		0.166079	0.140101	0.150025		0.104774	0.0927355	0.0944051
8.15167	0.735896	0.684062	0.671967		0.295778	0.374943	0.275367		0.163487	0.13692	0.146271		0.104774	0.0940729	0.0927309
8.16	0.739544	0.679302	0.678212		0.293634	0.377105	0.273115		0.16372	0.135533	0.144953		0.104626	0.0976514	0.0927723
8.16833	0.739873	0.686186	0.671967		0.294592	0.371883	0.27517		0.162536	0.134884	0.147673		0.101972	0.0991869	0.0933405
8.17667	0.745436	0.686186	0.679226		0.29223	0.371873	0.2764		0.162536	0.133481	0.147673		0.101726	0.101277	0.0933405
8.185	0.749893	0.685023	0.680668		0.290823	0.369746	0.270531		0.170691	0.133951	0.146292		0.112055	0.104084	0.095031
8.19333	0.749893	0.686505	0.679226		0.290795	0.368983	0.267627		0.164134	0.135288	0.145822		0.112055	0.10481	0.095031
8.20167	0.730493	0.694766	0.669519		0.292201	0.368211	0.276901		0.170691	0.134563	0.146292		0.110789	0.10397	0.0897331
8.21	0.723645	0.694766	0.678856		0.298186	0.368338	0.275968		0.172769	0.134538	0.145748		0.111076	0.105035	0.0893217
8.21833	0.722234	0.695144	0.669153		0.298186	0.37179	0.27394		0.163708	0.135346	0.145521		0.111076	0.105035	0.092242
8.22667	0.722234	0.698002	0.662343		0.292033	0.37179	0.273735		0.163708	0.135346	0.149115		0.100126	0.094738	0.085755
8.235	0.729166	0.70373	0.662343		0.298186	0.370491	0.274166		0.169623	0.134538	0.149837		0.101556	0.094738	0.086917
8.24333	0.73142	0.70373	0.659925		0.299422	0.370491	0.278071		0.165116	0.136336	0.145784		0.102049	0.092432	0.0919003
8.25167	0.738426	0.695302	0.659925		0.293468	0.372874	0.273886		0.163951	0.137327	0.148138		0.105677	0.0935415	0.0887481
8.26	0.738426	0.695302	0.663864		0.300552	0.370516	0.273929		0.166454	0.137305	0.148138		0.104283	0.0918058	0.089763
8.26833	0.735387	0.703519	0.671656		0.300552	0.373834	0.279991		0.165367	0.136769	0.148138		0.104933	0.0951334	0.0918014
8.27667	0.734122	0.705194	0.67918		0.299927	0.376878	0.277864		0.165367	0.136769	0.148138		0.103845	0.0951334	0.0912934
8.285	0.735387	0.705194	0.679346		0.297002	0.374936	0.273873		0.162269	0.135233	0.148138		0.104541	0.0939365	0.0901756
8.29333	0.737874	0.706752	0.676912		0.297504	0.372487	0.281781		0.166107	0.133886	0.149762		0.104541	0.0939365	0.0892119
8.30167	0.740254	0.706042	0.675204		0.295264	0.376176	0.276195		0.162269	0.133886	0.146269		0.106284	0.0998679	0.0866419
8.31	0.740254	0.706042	0.671987		0.292398	0.372487	0.273752		0.161523	0.133886	0.144783		0.107011	0.0998679	0.0866419
8.31833	0.740254	0.697016	0.667728		0.293841	0.371442	0.275054		0.159106	0.134092	0.148511		0.110127	0.0964938	0.0900587
8.32667	0.739153	0.701093	0.667406		0.295264	0.373721	0.274408		0.167944	0.13279	0.149737		0.111819	0.0964938	0.0866419
8.335	0.739153	0.701093	0.667182		0.296501	0.372673	0.27616		0.162791	0.13279	0.151308		0.113979	0.09793	0.0904345
8.34333	0.737307	0.704751	0.669025		0.294474	0.375628	0.275725		0.165995	0.132571	0.15418		0.114215	0.0959468	0.0901209
8.35167	0.73991	0.697015	0.671352		0.297283	0.375628	0.279667		0.175078	0.133342	0.15633		0.113979	0.0959468	0.0908424
8.36	0.738421	0.697287	0.669629		0.2974	0.377749	0.271162		0.178279	0.135278	0.154859		0.114089	0.0972064	0.0931145
8.36833	0.734746	0.683234	0.6744		0.2974	0.375387	0.275643		0.177317	0.135627	0.154859		0.114325	0.0962274	0.0942483
8.37667	0.723753	0.683033	0.689257		0.294858	0.377749	0.275207		0.186089	0.135662	0.154394		0.111099	0.0955079	0.0913758
8.385	0.73071	0.697219	0.684749		0.295972	0.374035	0.277077		0.187161	0.13881	0.154276		0.111099	0.0952722	0.0942483
8.39333	0.734369	0.688643	0.677636		0.295706	0.37885	0.277713		0.1815	0.138512	0.153291		0.111099	0.102178	0.0974574
8.40167	0.73071	0.704539	0.677636		0.297831	0.377054	0.274038		0.176406	0.13832	0.15239		0.106942	0.095363	0.0958995
8.41	0.740777	0.707075	0.679161		0.298649	0.370913	0.272887		0.175215	0.13818	0.152101		0.105787	0.102178	0.095306
8.41833	0.753431	0.709263	0.679161		0.299965	0.371232	0.276083		0.169819	0.13818	0.150315		0.104207	0.0944031	0.0990896
8.42667	0.736343	0.70908	0.688029		0.299715	0.374696	0.283137		0.167863	0.138147	0.149907		0.103792	0.10362	0.0947549
8.435	0.735318	0.709429	0.6878		0.299715	0.377496	0.277545		0.166432	0.130987	0.149021		0.101734	0.0980762	0.093929
8.44333	0.739104	0.71302	0.691891		0.299965	0.374113	0.28141		0.166432	0.130987	0.147971		0.103515	0.101098	0.0909942
8.45167	0.738076	0.708212	0.691891		0.298377	0.375107	0.28005		0.168028	0.131619	0.149021		0.104998	0.0974703	0.090179
8.46	0.742078	0.696756	0.685914		0.298377	0.380458	0.282202		0.172017	0.131619	0.150977		0.103858	0.0974703	0.090179
8.46833	0.759717	0.70444	0.669693		0.298377	0.382194	0.294442		0.173236	0.136447	0.158746		0.104998	0.0974703	0.0897463
8.47667	0.763682	0.70444	0.669693		0.300712	0.382194	0.28588		0.176985	0.139726	0.154589		0.103515	0.100033	0.0899019
8.485	0.763682	0.70444	0.680744		0.300712	0.383017	0.286299		0.175951	0.13712	0.164199		0.104861	0.100796	0.0899019
8.49333	0.762306	0.70607	0.647646		0.303357	0.383017	0.281277		0.178945	0.138581	0.161598		0.102782	0.0994045	0.0933317
8.50167	0.745525	0.70444	0.65368		0.300712	0.382125	0.279908		0.180056	0.140808	0.150649		0.102926	0.101549	0.0940143
8.51	0.742557	0.700973	0.679542		0.301236	0.385032	0.290216		0.165945	0.136646	0.14927		0.102926	0.103039	0.092863
8.51833	0.738472	0.697921	0.678617		0.302271	0.385532	0.279996		0.165945	0.135912	0.150408		0.104445	0.103288	0.0958688
8.52667	0.749556	0.700973	0.672722		0.299127	0.381104	0.283567		0.175236	0.135658	0.150408		0.104185	0.101544	0.0974145
8.535	0.758247	0.697921	0.6743		0.299127	0.376543	0.286492		0.174978	0.135658	0.151467		0.10434	0.103288	0.0963555
8.54333	0.757028	0.703237	0.6743		0.299127	0.373205	0.287017		0.17637	0.133023	0.153572		0.104731	0.102366	0.0957431
8.55167	0.759488	0.700904	0.668432		0.300618	0.371588	0.278104		0.17637	0.137324	0.153572		0.10871	0.106243	0.0962721
8.56	0.76527	0.701445	0.679342		0.301386	0.371217	0.284414		0.172424	0.137324	0.152736		0.10871	0.104688	0.092521
8.56833	0.762623	0.701445	0.685067		0.300618	0.371217	0.288099		0.171758	0.132733	0.154299		0.112966	0.105829	0.0909555
8.57667	0.762623	0.703125	0.684428		0.299876	0.377004	0.287231		0.170405	0.133082	0.154382		0.113455	0.104688	0.0915301
8.585	0.764557	0.701473	0.672146		0.303349	0.378248	0.287407		0.171951	0.133082	0.152782		0.104219	0.102902	0.0934799
8.59333	0.764557	0.701473	0.671476		0.303065	0.381257	0.283895		0.172455	0.132963	0.151905		0.10344	0.102902	0.0917806
8.60167	0.754788	0.709334	0.676518		0.303065	0.381435	0.284933		0.172455	0.134731	0.157845		0.102825	0.107402	0.0934799
8.61	0.739203	0.706633	0.674289		0.303428	0.383408	0.281129		0.174084	0.132077	0.155346		0.102825	0.107483	0.0940433
8.61833	0.738193	0.709334	0.674621		0.303194	0.384442	0.282597		0.169801	0.134239	0.154145		0.105008	0.107833	0.0955044
8.62667	0.736511	0.703931	0.680184		0.304536	0.384442	0.29601		0.172551	0.134497	0.154397		0.105395	0.107833	0.0894797
8.635	0.750891	0.710095	0.680193		0.30585	0.381769	0.283649		0.171739	0.136184	0.154592		0.105591	0.107515	0.0894797
8.64333	0.738421	0.709056	0.684971		0.305343	0.381769	0.292475		0.170777	0.136184	0.153297		0.105591	0.102688	0.0913473
8.65167	0.762964	0.708791	0.687148		0.304262	0.381769	0.275255		0.17546	0.135781	0.152972		0.105591	0.101387	0.0872522
8.66	0.766455	0.704189	0.686521		0.304262	0.381225	0.279854		0.17546	0.137068	0.152972		0.105591	0.0941267	0.0872522
8.66833	0.764282	0.708791	0.6877		0.306577	0.381985	0.291492		0.175372	0.133915	0.151526		0.103863	0.0939261	0.0913883
8.67667	0.762751	0.714144	0.686938		0.300193	0.381985	0.286068		0.174793	0.133915	0.155782		0.103742	0.0937107	0.0915823
8.685	0.762964	0.708697	0.687024		0.299113	0.381225	0.283804		0.174793	0.135599	0.148774		0.104604	0.0971203	0.0962663
8.69333	0.765775	0.708657	0.685976		0.30195	0.381006	0.286833		0.181329	0.138965	0.162371		0.110621	0.0975036	0.0979561
8.70167	0.765775	0.709653	0.687024		0.305168	0.385767	0.289831		0.181538	0.134734	0.156816		0.110131	0.0971203	0.0922268
8.71	0.768638	0.708641	0.671515		0.305168	0.385767	0.286551		0.181538	0.139413	0.149888		0.110268	0.0971203	0.0931007
8.71833	0.77166	0.72023	0.671515		0.304629	0.389734	0.286951		0.182261	0.134734	0.149888		0.110131	0.0974289	0.091688
8.72667	0.775965	0.711219	0.675834		0.303796	0.387457	0.277818		0.185324	0.134681	0.152127		0.101836	0.0967114	0.091688
8.735	0.768638	0.72305	0.679571		0.304251	0.387457	0.282563		0.181627	0.134836	0.152127		0.101969	0.0986795	0.0913216
8.74333	0.768638	0.709762	0.678886		0.304251	0.387779	0.281246		0.178895	0.135637	0.154077		0.102371	0.0986795	0.091688
8.75167	0.761008	0.711639	0.686587		0.304251	0.385781	0.285099		0.178895	0.135637	0.155646		0.103394	0.0996373	0.0943577
8.76	0.753762	0.709968	0.691653		0.305647	0.384771	0.293032		0.176811	0.135637	0.155646		0.109455	0.100101	0.0943577
8.76833	0.745815	0.708462	0.69071		0.305647	0.384128	0.289849		0.176344	0.135747	0.158861		0.109588	0.102942	0.0941417
8.77667	0.745815	0.693536	0.686587		0.306648	0.384036	0.28945		0.17653	0.133157	0.158315		0.111055	0.101612	0.0941417
8.785	0.748092	0.706099	0.679417		0.308256	0.384036	0.290099		0.17653	0.133157	0.161364		0.111055	0.101262	0.0944436
8.79333	0.756009	0.706228	0.679417		0.307883	0.383809	0.288882		0.176344	0.133157	0.161364		0.109393	0.100627	0.093814
8.80167	0.758643	0.706228	0.680365		0.306644	0.385681	0.282385		0.177877	0.135633	0.163337		0.109651	0.0992446	0.0915006
8.81	0.758643	0.710247	0.685527		0.307883	0.386467	0.28961		0.177566	0.143915	0.163214		0.109359	0.098635	0.0893091
8.81833	0.760966	0.710247	0.692054		0.307566	0.385231	0.286456		0.178474	0.145219	0.161872		0.108913	0.0999691	0.0893091
8.82667	0.760246	0.711315	0.692054		0.309219	0.38609	0.285526		0.176335	0.145219	0.159901		0.109035	0.099358	0.0886863
8.835	0.760246	0.711315	0.692054		0.309219	0.386836	0.293767		0.176335	0.144308	0.155844		0.110402	0.099358	0.0912024
8.84333	0.761644	0.710711	0.689996		0.310181	0.386836	0.282743		0.176817	0.141013	0.153587		0.109035	0.0980347	0.0918297
8.85167	0.759205	0.706684	0.691149		0.311932	0.390039	0.286632		0.173277	0.142949	0.157481		0.109035	0.103363	0.0953763
8.86	0.750542	0.710711	0.688775		0.312808	0.390039	0.296114		0.174097	0.142166	0.155899		0.110531	0.0998757	0.0912024
8.86833	0.759205	0.715631	0.692535		0.313318	0.382462	0.287769		0.174022	0.142234	0.156029		0.10719	0.105064	0.0922591
8.87667	0.750542	0.719784	0.698369		0.313318	0.388635	0.287371		0.175271	0.142234	0.156029		0.10719	0.0964691	0.09063
8.885	0.750542	0.717566	0.699795		0.314385	0.386456	0.295512		0.176055	0.142224	0.156335		0.112284	0.0964691	0.0895551
8.89333	0.762175	0.720176	0.70349		0.313287	0.382841	0.289069		0.176055	0.142224	0.155643		0.112284	0.101575	0.0887404
8.90167	0.762411	0.71166	0.70349		0.314874	0.382841	0.280528		0.177613	0.141523	0.153382		0.112284	0.101284	0.0878097
8.91	0.771482	0.706395	0.679023		0.313558	0.386456	0.286658		0.171365	0.141523	0.153181		0.112284	0.101839	0.0900726
8.91833	0.758303	0.701481	0.672818		0.3169	0.386275	0.291494		0.174441	0.140693	0.154717		0.113118	0.101839	0.0918578
8.92667	0.761074	0.704162	0.672818		0.313558	0.390565	0.283366		0.169177	0.140693	0.152593		0.114013	0.105673	0.0924219
8.935	0.754219	0.704162	0.683688		0.317039	0.390565	0.295396		0.173894	0.140693	0.154717		0.112593	0.104757	0.0937228
8.94333	0.754219	0.713901	0.688143		0.317313	0.3913	0.290306		0.174441	0.1416	0.154717		0.110396	0.105673	0.0947854
8.95167	0.746134	0.714436	0.698953		0.317313	0.387471	0.288943		0.182679	0.145428	0.154107		0.11187	0.101003	0.0935076
8.96	0.750257	0.713379	0.70128		0.310272	0.390864	0.288089		0.183979	0.147905	0.157393		0.110029	0.102385	0.0935802
8.96833	0.752802	0.713982	0.692364		0.310272	0.387471	0.286877		0.183979	0.147905	0.154984		0.110029	0.101155	0.0935802
8.97667	0.778412	0.714693	0.6767		0.310128	0.390864	0.287892		0.175237	0.144417	0.160354		0.108185	0.101194	0.0946541
8.985	0.751603	0.713989	0.673984		0.310128	0.389513	0.287115		0.177172	0.143427	0.160147		0.107761	0.09973	0.0947841
8.99333	0.777182	0.710021	0.67625		0.310416	0.404009	0.287555		0.176418	0.140523	0.160147		0.107548	0.10133	0.0923017
9.00167	0.777182	0.716503	0.673042		0.310508	0.395112	0.295902		0.177172	0.138837	0.156463		0.108185	0.0998416	0.0936175
9.01	0.768964	0.715235	0.674039		0.311018	0.395112	0.288303		0.17748	0.137657	0.156463		0.108301	0.100506	0.0936175
9.01833	0.768964	0.71248	0.689271		0.312078	0.395112	0.287981		0.181884	0.137287	0.155577		0.108169	0.0980766	0.0957231
9.02667	0.768964	0.715238	0.693041		0.314115	0.397784	0.291399		0.179592	0.14077	0.154129		0.109031	0.0972041	0.0957231
9.035	0.773628	0.715235	0.689271		0.319631	0.391617	0.294139		0.185093	0.144192	0.149421		0.109031	0.0971729	0.0957379
9.04333	0.747756	0.70969	0.693041		0.31286	0.397784	0.296585		0.185093	0.143814	0.150423		0.1086	0.0963141	0.099404
9.05167	0.760345	0.70969	0.700269		0.318158	0.39214	0.299736		0.176365	0.143814	0.150434		0.1086	0.10027	0.0990649
9.06	0.770187	0.71277	0.695373		0.318158	0.39214	0.296222		0.175514	0.141469	0.150434		0.107063	0.100721	0.0968099
9.06833	0.758614	0.712151	0.697093		0.318005	0.391841	0.293939		0.17301	0.141469	0.157599		0.106208	0.102254	0.0997484
9.07667	0.760115	0.71198	0.697093		0.317301	0.391744	0.295857		0.17301	0.140915	0.157534		0.112198	0.102254	0.105189
9.085	0.759997	0.713536	0.697093		0.322616	0.392558	0.289071		0.17301	0.141469	0.157534		0.111337	0.102717	0.105186
9.09333	0.766271	0.712745	0.687945		0.323495	0.393501	0.295465		0.173442	0.143334	0.159502		0.109398	0.102791	0.096706
9.10167	0.758495	0.712745	0.686933		0.323495	0.386984	0.297243		0.173892	0.143334	0.156906		0.111251	0.100101	0.0981183
9.11	0.759997	0.721049	0.687945		0.32429	0.386984	0.291187		0.177584	0.142652	0.156906		0.111251	0.100398	0.0973319
9.11833	0.759244	0.721049	0.691959		0.323025	0.392118	0.298499		0.175857	0.142652	0.160951		0.111251	0.100398	0.0992346
9.12667	0.778823	0.718048	0.675546		0.319705	0.392838	0.28938		0.181351	0.142652	0.162642		0.110771	0.0942579	0.0992346
9.135	0.758407	0.706235	0.696477		0.320367	0.388443	0.29622		0.180234	0.142364	0.157419		0.110819	0.0976454	0.0984612
9.14333	0.758407	0.716284	0.709057		0.323807	0.393808	0.291976		0.174383	0.144218	0.159096		0.110667	0.0992285	0.0984612
9.15167	0.756531	0.703804	0.709093		0.319164	0.393808	0.297378		0.181631	0.144634	0.16089		0.109396	0.0992285	0.0984612
9.16	0.756531	0.700338	0.693751		0.323807	0.392096	0.295247		0.183154	0.144634	0.159246		0.107214	0.0992285	0.0944218
9.16833	0.754149	0.703449	0.69485		0.323807	0.38998	0.291784		0.176642	0.144602	0.162529		0.113101	0.100343	0.0951618
9.17667	0.759525	0.702117	0.694115		0.320945	0.388323	0.298233		0.184643	0.144602	0.165628		0.113101	0.106797	0.0985472
9.185	0.759525	0.700517	0.686916		0.321148	0.385808	0.302785		0.183016	0.143565	0.158942		0.110776	0.107357	0.0999769
9.19333	0.769976	0.720093	0.686916		0.321634	0.387187	0.294886		0.174903	0.145811	0.157938		0.113389	0.110883	0.0985472
9.20167	0.757635	0.721011	0.686916		0.321793	0.390995	0.297209		0.173919	0.14427	0.157486		0.110776	0.110883	0.101817
9.21	0.761643	0.720093	0.686855		0.321793	0.391972	0.298647		0.173083	0.143235	0.155296		0.112922	0.10639	0.101817
9.21833	0.761643	0.719557	0.686916		0.322171	0.391502	0.297666		0.173127	0.141044	0.15521		0.115921	0.099271	0.0988723
9.22667	0.77244	0.713427	0.682374		0.326102	0.390947	0.289915		0.178724	0.138198	0.156045		0.115685	0.099271	0.0988723
9.235	0.775097	0.708918	0.676631		0.328386	0.392479	0.296892		0.176036	0.13771	0.156045		0.110976	0.0965628	0.0987621
9.24333	0.773112	0.708918	0.679176		0.324655	0.392479	0.292013		0.178724	0.139684	0.155113		0.112181	0.0959329	0.0965164
9.25167	0.765028	0.713427	0.679176		0.32355	0.395399	0.295025		0.178724	0.140625	0.155113		0.110976	0.100031	0.0965992
9.26	0.777527	0.712895	0.683905		0.323157	0.39549	0.305204		0.17763	0.143844	0.156841		0.109772	0.0996707	0.0974164
9.26833	0.769409	0.712221	0.697042		0.323438	0.401279	0.30547		0.18005	0.146897	0.157683		0.112079	0.10033	0.0966494
9.27667	0.765853	0.721963	0.698607		0.323438	0.401279	0.291115		0.184246	0.147716	0.157683		0.113288	0.100972	0.095132
9.285	0.765853	0.721224	0.696426		0.325512	0.408756	0.293031		0.176923	0.144091	0.161198		0.115689	0.10186	0.0968821
9.29333	0.753696	0.725087	0.698607		0.330775	0.407531	0.299051		0.184127	0.147716	0.162223		0.115689	0.102189	0.0968821
9.30167	0.75224	0.725087	0.698714		0.334719	0.397895	0.301256		0.185508	0.144293	0.161198		0.123466	0.10186	0.0953328
9.31	0.752971	0.725087	0.695338		0.334227	0.402281	0.298795		0.185871	0.144596	0.15789		0.116466	0.101236	0.0955256
9.31833	0.75224	0.732453	0.703484		0.332055	0.401577	0.292609		0.185871	0.147504	0.158679		0.109822	0.101236	0.0966612
9.32667	0.749388	0.721849	0.693408		0.332055	0.400679	0.305029		0.185871	0.14962	0.157353		0.111093	0.106626	0.0995827
9.335	0.747305	0.716128	0.70079		0.332733	0.400679	0.309273		0.185393	0.150057	0.155354		0.110109	0.105129	0.0995827
9.34333	0.762982	0.718482	0.68792		0.32911	0.40064	0.300813		0.183014	0.150639	0.155354		0.109755	0.108626	0.0983332
9.35167	0.75238	0.721849	0.694308		0.332841	0.401532	0.296885		0.178477	0.148516	0.156006		0.111383	0.110362	0.0966829
9.36	0.764598	0.721593	0.685534		0.330514	0.399893	0.301623		0.183014	0.149845	0.153893		0.108245	0.106085	0.0973645
9.36833	0.767856	0.721972	0.691907		0.331605	0.398525	0.299971		0.179162	0.149845	0.154542		0.108245	0.106085	0.0964741
9.37667	0.767856	0.724845	0.690014		0.330473	0.400744	0.293193		0.175794	0.144822	0.166824		0.110067	0.107142	0.0979676
9.385	0.767856	0.726584	0.688235		0.330473	0.402425	0.297353		0.175794	0.143974	0.159528		0.107553	0.107142	0.0977384
9.39333	0.767856	0.726584	0.678978		0.328111	0.404529	0.297576		0.173336	0.143746	0.15899		0.107553	0.106529	0.100203
9.40167	0.767044	0.723418	0.688235		0.33264	0.400785	0.301797		0.165017	0.141065	0.159768		0.107553	0.105324	0.0999724
9.41	0.773331	0.722015	0.689319		0.332862	0.400785	0.294718		0.164753	0.140556	0.15931		0.112327	0.104305	0.100203
9.41833	0.77953	0.722933	0.689319		0.331763	0.400367	0.297965		0.165373	0.140802	0.157135		0.112854	0.104305	0.0998864
9.42667	0.77953	0.722933	0.702376		0.332918	0.400367	0.296336		0.168104	0.140802	0.157102		0.116648	0.102869	0.10409
9.435	0.780388	0.723668	0.701139		0.332862	0.397892	0.300461		0.17992	0.142878	0.155935		0.116169	0.108421	0.101379
9.44333	0.781843	0.723614	0.702376		0.330516	0.397892	0.301836		0.183087	0.143302	0.162312		0.115015	0.105572	0.0995181
9.45167	0.780388	0.72635	0.702858		0.33003	0.397879	0.303473		0.187526	0.146246	0.156906		0.115015	0.106922	0.0990971
9.46	0.777333	0.719358	0.716539		0.327956	0.397879	0.299036		0.179675	0.14323	0.15674		0.115015	0.110545	0.100956
9.46833	0.777333	0.71178	0.702137		0.327956	0.404346	0.302037		0.174983	0.143593	0.156275		0.116581	0.110637	0.104167
9.47667	0.772631	0.716075	0.710165		0.332311	0.399641	0.306237		0.176125	0.145155	0.162312		0.116581	0.109951	0.102343
9.485	0.770508	0.730072	0.704129		0.334559	0.401855	0.304278		0.176125	0.143088	0.17166		0.119813	0.109467	0.102008
9.49333	0.771761	0.719724	0.710165		0.334559	0.401855	0.310442		0.17593	0.140377	0.17166		0.123988	0.107531	0.102008
9.50167	0.776795	0.732282	0.700798		0.333443	0.404581	0.302239		0.177388	0.14343	0.172507		0.123625	0.107408	0.101475
9.51	0.777893	0.730865	0.706814		0.333823	0.400717	0.310381		0.177814	0.142061	0.169617		0.118264	0.107408	0.102307
9.51833	0.777893	0.732837	0.709255		0.33427	0.405607	0.305735		0.179324	0.137302	0.161375		0.116862	0.106436	0.100155
9.52667	0.779559	0.73153	0.702157		0.332999	0.400343	0.312846		0.183669	0.140886	0.157621		0.116361	0.104397	0.101679
9.535	0.778516	0.73153	0.702157		0.329029	0.400558	0.304195		0.185404	0.143375	0.161375		0.110521	0.10154	0.101273
9.54333	0.769002	0.721904	0.709255		0.33427	0.400343	0.309537		0.185997	0.143375	0.157905		0.108472	0.0996276	0.101679
9.55167	0.771021	0.725208	0.699373		0.3355	0.400343	0.301694		0.185997	0.144165	0.158659		0.111415	0.0992103	0.101679
9.56	0.775861	0.721567	0.699373		0.3355	0.397823	0.299856		0.181642	0.144165	0.160948		0.111415	0.0996276	0.0984272
9.56833	0.770581	0.720392	0.713481		0.336008	0.397823	0.309198		0.181642	0.14283	0.164118		0.117975	0.104942	0.0972259
9.57667	0.770581	0.720975	0.699373		0.336407	0.398257	0.303764		0.180684	0.144338	0.164118		0.117975	0.105554	0.0972259
9.585	0.771021	0.724537	0.712547		0.336104	0.398687	0.301816		0.189844	0.14283	0.164118		0.121464	0.104942	0.0970691
9.59333	0.761881	0.723904	0.712547		0.336953	0.398465	0.309484		0.189844	0.144367	0.158815		0.117975	0.103708	0.097042
9.60167	0.769167	0.728545	0.700879		0.336313	0.398465	0.300332		0.189844	0.144367	0.156334		0.112646	0.103708	0.097042
9.61	0.768392	0.725281	0.6989		0.336823	0.399128	0.298358		0.18544	0.150366	0.156334		0.112618	0.102041	0.0956213
9.61833	0.774948	0.721958	0.700056		0.337537	0.403207	0.298878		0.18463	0.147844	0.148929		0.118247	0.104044	0.10149
9.62667	0.774948	0.725393	0.702459		0.337924	0.403207	0.303377		0.187504	0.149651	0.148929		0.118247	0.104202	0.0993721
9.635	0.782985	0.72329	0.711034		0.337166	0.403434	0.301736		0.185528	0.145778	0.158317		0.117948	0.108411	0.0985483
9.64333	0.780406	0.72329	0.713586		0.337537	0.403672	0.310051		0.184764	0.145778	0.158317		0.121466	0.108047	0.0985483
9.65167	0.780225	0.725333	0.717589		0.338432	0.408087	0.304867		0.17948	0.143545	0.163915		0.126702	0.103738	0.0993196
9.66	0.778867	0.725333	0.716733		0.336952	0.411217	0.301595		0.180316	0.145077	0.165339		0.116501	0.107605	0.0974107
9.66833	0.778867	0.722398	0.716733		0.335446	0.411129	0.309671		0.172038	0.143853	0.163915		0.114854	0.104444	0.0974107
9.67667	0.769201	0.722398	0.717786		0.337347	0.410085	0.30443		0.178737	0.149676	0.157537		0.113126	0.107849	0.0989252
9.685	0.767446	0.724172	0.70307		0.339217	0.410085	0.304727		0.178253	0.150585	0.160476		0.11113	0.108564	0.0996866
9.69333	0.769201	0.72829	0.717023		0.337649	0.408328	0.307484		0.181207	0.152721	0.158708		0.11113	0.114974	0.0958983
9.70167	0.760915	0.725569	0.704619		0.33963	0.406705	0.304549		0.181207	0.149676	0.161352		0.117122	0.111736	0.100006
9.71	0.766941	0.72829	0.688198		0.342028	0.398658	0.306631		0.18604	0.153959	0.164035		0.121467	0.112591	0.094909
9.71833	0.78142	0.729618	0.693626		0.342807	0.398658	0.303926		0.184571	0.150716	0.164035		0.12297	0.10764	0.0946677
9.72667	0.78142	0.719026	0.708142		0.342028	0.400306	0.310633		0.180557	0.149403	0.165048		0.124037	0.108639	0.0971976
9.735	0.78142	0.718985	0.704092		0.342028	0.399484	0.311071		0.18085	0.146915	0.165048		0.117054	0.10764	0.0965969
9.74333	0.78142	0.718985	0.70598		0.343042	0.406906	0.303452		0.187136	0.145734	0.159102		0.116979	0.10764	0.0971976
9.75167	0.780711	0.719596	0.708798		0.341048	0.418209	0.308249		0.184342	0.147646	0.159674		0.116438	0.107996	0.0988679
9.76	0.772352	0.715531	0.7034		0.341048	0.415349	0.308303		0.184342	0.147646	0.162224		0.114559	0.108371	0.0988679
9.76833	0.787863	0.716086	0.702596		0.347118	0.415729	0.312498		0.184342	0.147646	0.158339		0.115397	0.107158	0.096314
9.77667	0.773213	0.727689	0.7034		0.344995	0.415824	0.315146		0.187136	0.147646	0.157716		0.12105	0.106681	0.0969154
9.785	0.789674	0.727689	0.702086		0.344995	0.41888	0.312464		0.180808	0.146936	0.159		0.122739	0.105742	0.0969154
9.79333	0.792093	0.729761	0.701122		0.34533	0.420424	0.310281		0.182761	0.144963	0.160134		0.12105	0.108359	0.100476
9.80167	0.795713	0.730643	0.693586		0.345879	0.420424	0.314913		0.180808	0.146508	0.159631		0.121454	0.107077	0.102178
9.81	0.795713	0.71918	0.701769		0.344805	0.415457	0.321213		0.181505	0.143628	0.159631		0.116613	0.10414	0.102178
9.81833	0.795713	0.71918	0.684713		0.344866	0.40674	0.317191		0.178988	0.143628	0.160296		0.11555	0.10414	0.09971
9.82667	0.789998	0.718351	0.687317		0.345599	0.407455	0.312264		0.181599	0.14438	0.153493		0.11555	0.106281	0.09971
9.835	0.781788	0.727426	0.687317		0.345049	0.406326	0.315553		0.182169	0.144165	0.159166		0.11555	0.104712	0.0993312
9.84333	0.779471	0.712541	0.678181		0.336992	0.409421	0.310027		0.18335	0.142472	0.163185		0.117292	0.103154	0.09971
9.85167	0.779471	0.716606	0.678181		0.344674	0.416682	0.309101		0.185325	0.148093	0.171586		0.117292	0.103154	0.10015
9.86	0.763712	0.716121	0.678181		0.345384	0.416062	0.314231		0.185325	0.148578	0.167613		0.12808	0.101313	0.101367
9.86833	0.770064	0.71932	0.678181		0.34053	0.414537	0.311813		0.188271	0.147118	0.16318		0.121196	0.103135	0.0992735
9.87667	0.766394	0.72149	0.686525		0.341018	0.416062	0.310712		0.185325	0.147118	0.16991		0.123782	0.10352	0.0984078
9.885	0.77986	0.732522	0.690276		0.346285	0.410847	0.310177		0.189095	0.145178	0.163816		0.123474	0.10771	0.0954501
9.89333	0.767736	0.732522	0.709363		0.349681	0.406467	0.309386		0.18899	0.143854	0.160545		0.122765	0.107271	0.0952786
9.90167	0.774033	0.732036	0.71182		0.349027	0.411005	0.307046		0.177725	0.143854	0.163816		0.120854	0.107271	0.0980391
9.91	0.782633	0.717345	0.706537		0.34572	0.411005	0.310565		0.172955	0.146518	0.168965		0.118493	0.10865	0.0986465
9.91833	0.774033	0.717079	0.71116		0.34572	0.412538	0.308939		0.172955	0.146518	0.168025		0.118457	0.102333	0.098691
9.92667	0.785479	0.713625	0.71116		0.347321	0.419656	0.315107		0.173456	0.148128	0.168025		0.119238	0.101954	0.098691
9.935	0.777773	0.710141	0.702759		0.347401	0.421229	0.311031		0.177603	0.147792	0.168944		0.117297	0.108511	0.100266
9.94333	0.784037	0.714796	0.702759		0.347691	0.412944	0.306528		0.184248	0.14185	0.163756		0.118149	0.108511	0.100332
9.95167	0.784897	0.716771	0.707521		0.348007	0.419656	0.311799		0.18799	0.14185	0.164665		0.117284	0.107428	0.101901
9.96	0.79387	0.717691	0.705834		0.348195	0.418193	0.302996		0.18799	0.145808	0.164665		0.11724	0.107428	0.0992947
9.96833	0.80477	0.717533	0.707928		0.348007	0.418941	0.311489		0.190856	0.142924	0.164185		0.118105	0.109781	0.0996326
9.97667	0.805366	0.717773	0.716793		0.346068	0.422005	0.310457		0.192076	0.146262	0.166757		0.11724	0.108252	0.0989176
9.985	0.805366	0.721813	0.718435		0.344898	0.422077	0.311036		0.187892	0.145808	0.166757		0.123983	0.109789	0.0991861
9.99333	0.800986	0.74452	0.720041		0.344898	0.422077	0.314433		0.189221	0.148785	0.164082		0.123983	0.110151	0.0989309
10.0017	0.790836	0.724337	0.723733		0.347753	0.416744	0.313958		0.183212	0.146861	0.166861		0.124762	0.110261	0.0991861
10.01	0.784636	0.724337	0.729881		0.345177	0.416744	0.313821		0.180017	0.149849	0.16096		0.124762	0.108722	0.0981917
10.0183	0.784574	0.723968	0.719074		0.347954	0.416744	0.310772		0.182701	0.144332	0.16096		0.12191	0.110646	0.0976328
10.0267	0.782054	0.723239	0.720252		0.348309	0.417141	0.312874		0.184368	0.149849	0.15984		0.123383	0.105072	0.0964579
10.035	0.781932	0.722698	0.706979		0.347322	0.425547	0.314616		0.18059	0.148024	0.158579		0.118988	0.103673	0.0969235
10.0433	0.781932	0.733834	0.698384		0.346968	0.423283	0.316943		0.186466	0.152346	0.157852		0.119854	0.102978	0.0971565
10.0517	0.785377	0.734381	0.694436		0.344717	0.418422	0.316049		0.186569	0.149887	0.165127		0.11889	0.103697	0.0989981
10.06	0.781932	0.737627	0.692349		0.347322	0.418422	0.308297		0.186881	0.151373	0.158062		0.116917	0.104572	0.0992572
10.0683	0.795261	0.737627	0.720024		0.351532	0.417619	0.307676		0.190052	0.149887	0.164239		0.113127	0.103564	0.0992572
10.0767	0.804299	0.73027	0.720024		0.343435	0.416445	0.314889		0.190727	0.15088	0.164811		0.113127	0.103564	0.0979025
10.085	0.801009	0.723315	0.723111		0.351815	0.419612	0.312037		0.188509	0.15088	0.166032		0.113127	0.104029	0.0975406
10.0933	0.800424	0.727758	0.728536		0.351815	0.421211	0.308694		0.18925	0.149398	0.168099		0.121127	0.105798	0.0975406
10.1017	0.775749	0.70836	0.706821		0.351815	0.425523	0.310806		0.178841	0.149847	0.168099		0.121127	0.106057	0.0967622
10.11	0.775749	0.706716	0.701516		0.352753	0.425621	0.318512		0.178636	0.147825	0.168646		0.122513	0.107864	0.100095
10.1183	0.777097	0.708772	0.709851		0.352936	0.425523	0.315998		0.176006	0.150252	0.162637		0.122513	0.106566	0.0967622
10.1267	0.774538	0.729063	0.709851		0.348233	0.425665	0.313589		0.181822	0.151009	0.163177		0.119942	0.106357	0.0992245
10.135	0.78624	0.724331	0.710089		0.353035	0.426187	0.317766		0.17861	0.151009	0.167591		0.119193	0.108736	0.0962377
10.1433	0.785265	0.72804	0.712647		0.348541	0.424564	0.318459		0.178731	0.149139	0.169812		0.118407	0.109089	0.106155
10.1517	0.783152	0.72804	0.712647		0.346892	0.425052	0.312691		0.178731	0.151009	0.167752		0.118407	0.107854	0.102716
10.16	0.772282	0.724048	0.714257		0.348197	0.424018	0.312703		0.181602	0.152308	0.169477		0.118407	0.108411	0.107021
10.1683	0.774966	0.724048	0.717597		0.351676	0.422301	0.316105		0.185528	0.151941	0.172072		0.116159	0.108411	0.102187
10.1767	0.768237	0.730209	0.71767		0.345035	0.420617	0.315852		0.190014	0.153238	0.168104		0.116209	0.110301	0.107021
10.185	0.770383	0.729621	0.718972		0.343543	0.419762	0.31463		0.190014	0.154088	0.168104		0.118367	0.110774	0.102876
10.1933	0.769375	0.728101	0.71767		0.351061	0.421443	0.318263		0.18808	0.151502	0.171195		0.116918	0.110774	0.100555
10.2017	0.772579	0.731479	0.717438		0.351166	0.417444	0.320533		0.187501	0.151739	0.171531		0.11851	0.106433	0.0995389
10.21	0.770428	0.737946	0.714947		0.347703	0.422542	0.319267		0.187501	0.151886	0.170399		0.119131	0.102596	0.0975155
10.2183	0.789178	0.73634	0.704405		0.349293	0.423009	0.314272		0.186979	0.151886	0.167657		0.119716	0.103692	0.096096
10.2267	0.780474	0.73553	0.699993		0.3506	0.424472	0.315277		0.187058	0.149331	0.167473		0.119716	0.105848	0.0959577
10.235	0.799187	0.739373	0.706679		0.349403	0.424472	0.31774		0.191341	0.148898	0.16639		0.12026	0.103868	0.0994936
10.2433	0.800124	0.735508	0.707147		0.34466	0.425688	0.319489		0.19049	0.149228	0.167664		0.121058	0.106721	0.0977306
10.2517	0.800124	0.731755	0.707147		0.345577	0.426168	0.319033		0.187874	0.144684	0.167826		0.124216	0.111502	0.102234
10.26	0.808486	0.731372	0.702365		0.342939	0.432914	0.317681		0.186593	0.146418	0.168131		0.123035	0.11479	0.102234
10.2683	0.80623	0.731372	0.70671		0.341778	0.43089	0.313828		0.186217	0.147813	0.168024		0.123035	0.108254	0.103884
10.2767	0.793284	0.731372	0.712939		0.343702	0.42965	0.318238		0.185198	0.147813	0.167862		0.122453	0.111514	0.101751
10.285	0.798141	0.731561	0.708706		0.354386	0.425226	0.31766		0.184518	0.147813	0.17055		0.122349	0.111507	0.101751
10.2933	0.801475	0.731561	0.713945		0.355385	0.429433	0.318952		0.182685	0.147779	0.169715		0.119382	0.111453	0.10388
10.3017	0.801475	0.729461	0.713945		0.35643	0.423497	0.321625		0.182465	0.147628	0.167405		0.121079	0.111479	0.0992903
10.31	0.782624	0.726	0.707653		0.358895	0.427204	0.325948		0.178556	0.148727	0.169715		0.117174	0.111765	0.103088
10.3183	0.793228	0.727642	0.706505		0.358895	0.424717	0.32286		0.178989	0.148727	0.169193		0.117174	0.114426	0.100724
10.3267	0.793228	0.727642	0.707653		0.358895	0.424717	0.317669		0.178556	0.144234	0.167338		0.118437	0.113838	0.100789
10.335	0.80159	0.726146	0.716847		0.358102	0.420248	0.318144		0.186194	0.151461	0.174221		0.116049	0.113838	0.099924
10.3433	0.801696	0.732697	0.718008		0.352667	0.427204	0.31928		0.190644	0.152129	0.175717		0.115004	0.112848	0.098567
10.3517	0.803871	0.737456	0.716847		0.349856	0.428014	0.316733		0.191855	0.150423	0.174221		0.115839	0.113728	0.0975813
10.36	0.80123	0.737456	0.716826		0.352241	0.433044	0.31263		0.19091	0.153492	0.174804		0.116129	0.108183	0.0975813
10.3683	0.796347	0.735246	0.716826		0.350631	0.428698	0.316542		0.190644	0.15351	0.174804		0.115691	0.114995	0.09907
10.3767	0.795593	0.735246	0.706092		0.352241	0.430685	0.317908		0.189986	0.15351	0.166577		0.116994	0.111427	0.104874
10.385	0.793519	0.737531	0.722358		0.354177	0.432344	0.320148		0.19038	0.152258	0.164943		0.118996	0.113997	0.105363
10.3933	0.793519	0.728934	0.725835		0.354177	0.432344	0.319366		0.188282	0.154978	0.165626		0.118555	0.113997	0.105363
10.4017	0.77402	0.731043	0.726377		0.355423	0.432344	0.317289		0.19038	0.151097	0.164056		0.120937	0.113997	0.105363
10.41	0.790073	0.728934	0.71612		0.355501	0.431637	0.319484		0.185807	0.151097	0.164056		0.117633	0.110637	0.108888
10.4183	0.802932	0.731043	0.72509		0.354501	0.432485	0.328942		0.182093	0.151097	0.1664		0.117633	0.110637	0.105898
10.4267	0.802932	0.732339	0.721063		0.352701	0.428579	0.319717		0.177154	0.154808	0.174852		0.118548	0.105114	0.106901
10.435	0.792539	0.740409	0.724922		0.351731	0.43085	0.324836		0.183632	0.152952	0.168866		0.120818	0.105114	0.107532
10.4433	0.792539	0.722091	0.720872		0.351048	0.431871	0.315735		0.178687	0.153003	0.16992		0.11767	0.106016	0.107039
10.4517	0.791142	0.740862	0.720191		0.351048	0.437563	0.326824		0.184182	0.152952	0.169144		0.120959	0.108863	0.107039
10.46	0.791142	0.747096	0.719662		0.354409	0.435915	0.322722		0.188033	0.153003	0.16411		0.120959	0.108572	0.107607
10.4683	0.795585	0.747096	0.711003		0.353643	0.437283	0.331619		0.189341	0.152292	0.16755		0.119777	0.108572	0.105153
10.4767	0.790376	0.74303	0.711003		0.353643	0.437283	0.321987		0.189845	0.153422	0.168601		0.121266	0.112982	0.0998786
10.485	0.803844	0.751325	0.711445		0.355239	0.432386	0.321625		0.190641	0.153957	0.16723		0.121266	0.116687	0.100051
10.4933	0.788422	0.749857	0.714771		0.355377	0.431878	0.320818		0.194412	0.155643	0.166119		0.111226	0.112982	0.0998786
10.5017	0.789914	0.751325	0.714771		0.355377	0.425632	0.323039		0.194252	0.156543	0.163028		0.119094	0.110585	0.0997704
10.51	0.790816	0.747832	0.717754		0.356629	0.423595	0.319946		0.190547	0.157491	0.163028		0.117503	0.11073	0.100441
10.5183	0.794356	0.747268	0.707209		0.357369	0.423595	0.314998		0.190537	0.162315	0.163028		0.117503	0.107131	0.101506
10.5267	0.798937	0.74418	0.70295		0.358086	0.426474	0.328436		0.192535	0.162727	0.168206		0.117503	0.107131	0.101506
10.535	0.798937	0.733327	0.706011		0.358086	0.426474	0.325068		0.184774	0.155763	0.167534		0.11932	0.108488	0.103141
10.5433	0.800601	0.733327	0.706261		0.356836	0.439596	0.319645		0.184774	0.153319	0.166848		0.120281	0.115969	0.103568
10.5517	0.805952	0.728028	0.70362		0.356675	0.440254	0.325678		0.183832	0.151536	0.166172		0.120723	0.115897	0.101735
10.56	0.805952	0.72679	0.70362		0.356675	0.440254	0.323867		0.183593	0.150372	0.166172		0.123105	0.115897	0.103735
10.5683	0.799916	0.724534	0.708308		0.355277	0.443542	0.332239		0.177355	0.150756	0.16548		0.125161	0.117433	0.103735
10.5767	0.813506	0.732177	0.706999		0.357115	0.433701	0.33428		0.179421	0.147595	0.163827		0.12146	0.110499	0.110837
10.585	0.799067	0.732177	0.706999		0.357903	0.430092	0.332179		0.180654	0.147186	0.163827		0.122091	0.110499	0.110837
10.5933	0.797657	0.747925	0.712677		0.354682	0.430092	0.336869		0.183054	0.14836	0.164984		0.120015	0.112013	0.109747
10.6017	0.806787	0.733244	0.715586		0.357165	0.435843	0.329461		0.183353	0.148489	0.16462		0.122091	0.113813	0.106694
10.61	0.806787	0.744923	0.727488		0.357305	0.434136	0.32517		0.18597	0.153005	0.163827		0.125907	0.113813	0.106079
10.6183	0.795492	0.744756	0.727504		0.357305	0.434136	0.33029		0.185443	0.150056	0.170694		0.128468	0.113813	0.106079
10.6267	0.806787	0.744756	0.730023		0.359541	0.434136	0.326648		0.18347	0.154633	0.170694		0.126857	0.112099	0.103461
10.635	0.803689	0.744756	0.727504		0.359755	0.435099	0.331331		0.194485	0.150955	0.170694		0.128551	0.110581	0.10742
10.6433	0.796012	0.747693	0.722823		0.359755	0.434136	0.323549		0.194274	0.149945	0.168427		0.126939	0.11078	0.110293
10.6517	0.808906	0.754985	0.720329		0.359857	0.436553	0.325235		0.187266	0.146319	0.167995		0.126623	0.111311	0.112757
10.66	0.810071	0.754985	0.71845		0.359857	0.430486	0.324166		0.185334	0.146319	0.166112		0.126973	0.111141	0.105186
10.6683	0.809885	0.753024	0.716944		0.3593	0.430717	0.328479		0.185632	0.149772	0.168427		0.12472	0.111356	0.105186
10.6767	0.810071	0.745184	0.709357		0.358228	0.42579	0.330095		0.185632	0.149512	0.167279		0.12472	0.114246	0.108595
10.685	0.80779	0.745184	0.709357		0.358823	0.423791	0.326532		0.185445	0.150052	0.167279		0.127735	0.113556	0.109424
10.6933	0.807689	0.73988	0.709357		0.357933	0.424693	0.328521		0.185632	0.148319	0.178422		0.127735	0.113455	0.109424
10.7017	0.807689	0.730575	0.721283		0.358681	0.427359	0.328406		0.186531	0.150722	0.175176		0.124186	0.114818	0.10947
10.71	0.808834	0.731052	0.724691		0.363153	0.432995	0.32122		0.192213	0.149081	0.166725		0.124	0.115624	0.108841
10.7183	0.805952	0.735201	0.726807		0.363153	0.433973	0.32392		0.190169	0.150961	0.16861		0.122094	0.113503	0.107811
10.7267	0.807448	0.73828	0.726016		0.358847	0.432628	0.32621		0.190169	0.151208	0.172455		0.121694	0.110693	0.108003
10.735	0.804706	0.73828	0.724691		0.357347	0.428575	0.331409		0.197001	0.159124	0.172455		0.121183	0.111901	0.10523
10.7433	0.802964	0.73828	0.725671		0.357347	0.429546	0.32866		0.197001	0.157367	0.16861		0.121183	0.110299	0.10523
10.7517	0.801474	0.735233	0.72155		0.357347	0.432628	0.318686		0.188356	0.157522	0.16861		0.118542	0.111505	0.102292
10.76	0.78389	0.734995	0.72155		0.362514	0.431901	0.320941		0.193063	0.157629	0.174415		0.116588	0.111505	0.102088
10.7683	0.78389	0.734064	0.727246		0.362514	0.433662	0.321225		0.193063	0.157247	0.174415		0.116588	0.111027	0.102088
10.7767	0.786671	0.741449	0.729565		0.367748	0.433662	0.330116		0.192097	0.154551	0.171187		0.130142	0.110647	0.100978
10.785	0.795787	0.741948	0.729565		0.364294	0.438978	0.324818		0.190938	0.154685	0.16863		0.122255	0.1114	0.100978
10.7933	0.795787	0.743582	0.729862		0.364294	0.426479	0.32208		0.187182	0.151593	0.168295		0.122255	0.1114	0.10522
10.8017	0.782873	0.743988	0.729862		0.368154	0.428225	0.324719		0.181935	0.15523	0.167112		0.123457	0.110652	0.10522
10.81	0.795604	0.742353	0.729549		0.368154	0.431714	0.325626		0.185645	0.154723	0.167112		0.122261	0.110891	0.102338
10.8183	0.794031	0.739076	0.729549		0.362578	0.436606	0.318185		0.185658	0.156253	0.170286		0.122197	0.111077	0.107158
10.8267	0.785741	0.740543	0.727052		0.360802	0.432968	0.329754		0.188906	0.155588	0.171922		0.124245	0.115806	0.106841
10.835	0.787301	0.740543	0.723734		0.359658	0.434792	0.330189		0.193974	0.155686	0.173189		0.127264	0.113738	0.105691
10.8433	0.790498	0.740543	0.71886		0.360546	0.432139	0.329898		0.191833	0.154991	0.175857		0.127221	0.113375	0.100026
10.8517	0.795749	0.744125	0.717619		0.361648	0.432968	0.32978		0.199451	0.15475	0.170304		0.133986	0.114737	0.104426
10.86	0.810167	0.745963	0.717619		0.361536	0.432968	0.33076		0.192253	0.15475	0.168437		0.125499	0.111756	0.104426
10.8683	0.810501	0.745963	0.723913		0.368688	0.440335	0.328054		0.198045	0.152705	0.168483		0.125499	0.116313	0.106007
10.8767	0.808831	0.738579	0.717859		0.363788	0.440335	0.332426		0.194143	0.152705	0.166705		0.1213	0.116301	0.107285
10.885	0.808831	0.740005	0.723913		0.363788	0.436608	0.333962		0.198045	0.15122	0.166705		0.12965	0.116809	0.104249
10.8933	0.807683	0.74129	0.723913		0.363339	0.439123	0.332577		0.192253	0.153266	0.167872		0.12097	0.116301	0.107285
10.9017	0.808017	0.741246	0.723913		0.365572	0.439615	0.330376		0.183961	0.14989	0.169662		0.121102	0.116764	0.1071
10.91	0.806963	0.738365	0.718142		0.363691	0.439615	0.329276		0.184031	0.14989	0.169859		0.12097	0.115658	0.1071
10.9183	0.797892	0.738296	0.718142		0.361207	0.439615	0.332116		0.189413	0.148827	0.170639		0.123494	0.114472	0.107725
10.9267	0.798536	0.741076	0.717824		0.361207	0.441014	0.324923		0.190811	0.154708	0.169057		0.123494	0.114472	0.107725
10.935	0.798536	0.743094	0.721312		0.35825	0.444641	0.328731		0.193299	0.154568	0.169057		0.12826	0.117844	0.105922
10.9433	0.798536	0.743094	0.717992		0.35825	0.441407	0.332918		0.195212	0.154568	0.168932		0.12826	0.113988	0.105781
10.9517	0.8055	0.745291	0.717992		0.360693	0.441407	0.327108		0.190811	0.153597	0.16743		0.12826	0.115876	0.105126
10.96	0.810105	0.745238	0.717992		0.362942	0.435115	0.328039		0.193966	0.153597	0.167273		0.130786	0.115876	0.103551
10.9683	0.813627	0.744422	0.717992		0.364565	0.435064	0.333585		0.193966	0.151595	0.163775		0.130786	0.115876	0.106773
10.9767	0.803497	0.747434	0.721928		0.364889	0.430828	0.330007		0.197594	0.148904	0.167648		0.129548	0.115876	0.108363
10.985	0.807098	0.742871	0.731291		0.365219	0.430392	0.322288		0.197597	0.148904	0.172121		0.127934	0.120223	0.106007
10.9933	0.806142	0.737316	0.726313		0.365296	0.431431	0.328202		0.198318	0.148904	0.169554		0.128698	0.113799	0.106703
11.0017	0.814828	0.747434	0.723057		0.365668	0.430392	0.336674		0.202202	0.151162	0.171736		0.125844	0.111682	0.103224
11.01	0.806142	0.74813	0.730132		0.36315	0.430995	0.328735		0.197594	0.154612	0.173045		0.125581	0.111857	0.0999367
11.0183	0.814828	0.738881	0.726313		0.36315	0.436478	0.327553		0.201874	0.154719	0.169405		0.125433	0.109753	0.0999367
11.0267	0.804978	0.752418	0.717465		0.364797	0.440083	0.335625		0.197785	0.153772	0.166881		0.12638	0.109506	0.104497
11.035	0.797071	0.752255	0.706777		0.365709	0.437563	0.334016		0.203955	0.153772	0.172764		0.125642	0.109506	0.110038
11.0433	0.796953	0.744708	0.715034		0.366297	0.440439	0.347043		0.188149	0.155573	0.175573		0.124863	0.114278	0.115222
11.0517	0.796953	0.744521	0.715034		0.368452	0.435832	0.336406		0.184198	0.153653	0.171328		0.124443	0.113378	0.115388
11.06	0.794024	0.746308	0.714408		0.366297	0.435506	0.334286		0.183485	0.154295	0.177122		0.120599	0.114278	0.115388
11.0683	0.794065	0.741827	0.714408		0.368452	0.431705	0.338984		0.186729	0.154656	0.178894		0.120599	0.114855	0.113482
11.0767	0.802519	0.738528	0.726766		0.369811	0.432029	0.339108		0.187568	0.155573	0.175956		0.122806	0.10991	0.108676
11.085	0.813332	0.737914	0.714504		0.371623	0.430182	0.344206		0.195921	0.15338	0.172845		0.123503	0.109527	0.108676
11.0933	0.816138	0.737914	0.709422		0.372775	0.429011	0.339215		0.195065	0.156106	0.172845		0.124246	0.116002	0.110134
11.1017	0.823982	0.734449	0.70572		0.372395	0.43168	0.341694		0.195921	0.156106	0.172845		0.125011	0.110654	0.110699
11.11	0.827595	0.733543	0.702446		0.372669	0.427436	0.345725		0.190408	0.156106	0.172658		0.125873	0.110654	0.110134
11.1183	0.826271	0.737914	0.702446		0.372122	0.430518	0.346273		0.186738	0.154701	0.171449		0.124216	0.112014	0.107829
11.1267	0.822442	0.725097	0.704833		0.371199	0.430518	0.349526		0.186738	0.155029	0.171449		0.125873	0.113891	0.107829
11.135	0.825668	0.737757	0.709033		0.372133	0.430386	0.344236		0.187442	0.155029	0.173979		0.128008	0.109701	0.107829
11.1433	0.821406	0.736566	0.71802		0.376081	0.434039	0.346519		0.178412	0.151174	0.171449		0.126519	0.109207	0.106329
11.1517	0.815818	0.735341	0.731407		0.375542	0.443474	0.341645		0.178412	0.148125	0.172565		0.129977	0.109701	0.106329
11.16	0.811902	0.736531	0.73696		0.374492	0.440301	0.344717		0.179718	0.151001	0.173627		0.129977	0.113615	0.106329
11.1683	0.817036	0.736566	0.740888		0.373558	0.440634	0.341753		0.185405	0.151895	0.173627		0.128342	0.113615	0.103938
11.1767	0.810688	0.744657	0.737321		0.371198	0.440634	0.343554		0.188388	0.152604	0.172565		0.126483	0.11257	0.105195
11.185	0.811105	0.744657	0.738131		0.370406	0.440948	0.343422		0.194106	0.156277	0.173033		0.125359	0.11257	0.105451
11.1933	0.811105	0.74829	0.707531		0.368361	0.440354	0.343643		0.200422	0.158551	0.173033		0.126815	0.110371	0.106729
11.2017	0.811105	0.74829	0.73581		0.365644	0.442212	0.344264		0.199716	0.157143	0.170268		0.126668	0.105239	0.106472
11.21	0.812174	0.74829	0.722516		0.365644	0.443699	0.344459		0.194106	0.158459	0.167815		0.124397	0.105239	0.106953
11.2183	0.812174	0.758753	0.716264		0.365294	0.441712	0.346994		0.200013	0.160877	0.169815		0.129336	0.107433	0.112494
11.2267	0.820386	0.758753	0.722516		0.368901	0.443699	0.344881		0.200538	0.160295	0.173398		0.129336	0.111412	0.107058
11.235	0.806423	0.761139	0.730069		0.371747	0.440861	0.345677		0.200538	0.163774	0.169865		0.121244	0.111412	0.110501
11.2433	0.816119	0.758692	0.729685		0.372192	0.438883	0.344382		0.200013	0.163774	0.170014		0.132637	0.115752	0.11285
11.2517	0.821422	0.758692	0.730069		0.372192	0.438883	0.340148		0.200013	0.161363	0.169865		0.120163	0.115182	0.112494
11.26	0.808411	0.756743	0.726258		0.372192	0.446722	0.343421		0.20354	0.154941	0.17271		0.117097	0.115182	0.113358
11.2683	0.809366	0.760974	0.725912		0.371238	0.443028	0.347537		0.200432	0.157089	0.168397		0.121718	0.113223	0.114414
11.2767	0.811216	0.745111	0.711397		0.372261	0.438988	0.347309		0.19243	0.153558	0.175708		0.123905	0.113223	0.114414
11.285	0.804217	0.744234	0.713451		0.37021	0.446313	0.347827		0.189098	0.153805	0.170601		0.123905	0.112397	0.113469
11.2933	0.802379	0.744234	0.713451		0.368342	0.437519	0.343749		0.183311	0.153805	0.177935		0.123357	0.112259	0.11311
11.3017	0.806946	0.744234	0.71585		0.369588	0.438292	0.349444		0.180554	0.156945	0.177935		0.124653	0.111583	0.111702
11.31	0.816038	0.743019	0.720773		0.367735	0.445918	0.348799		0.187712	0.156945	0.176475		0.124185	0.113612	0.108456
11.3183	0.821395	0.742242	0.724279		0.367735	0.446454	0.347685		0.180554	0.157762	0.174821		0.123069	0.113612	0.107707
11.3267	0.827709	0.743801	0.722912		0.366492	0.448438	0.354979		0.19103	0.157211	0.174821		0.12356	0.112259	0.107707
11.335	0.827709	0.739283	0.722478		0.364776	0.448611	0.350407		0.205381	0.154679	0.178771		0.126874	0.111139	0.107707
11.3433	0.827348	0.739283	0.732425		0.366381	0.448579	0.34784		0.204126	0.154679	0.171193		0.125629	0.109735	0.111273
11.3517	0.819178	0.741244	0.732425		0.367196	0.44666	0.345208		0.205716	0.152312	0.170207		0.130277	0.109735	0.110382
11.36	0.81545	0.743094	0.735214		0.367563	0.443425	0.338692		0.205381	0.15193	0.16979		0.130277	0.107467	0.110382
11.3683	0.828373	0.743093	0.743444		0.367798	0.436611	0.341524		0.200313	0.155106	0.169591		0.131805	0.107467	0.112961
11.3767	0.813923	0.740105	0.741936		0.374443	0.435024	0.346616		0.199073	0.155492	0.168808		0.130277	0.113226	0.116056
11.385	0.801645	0.741673	0.742634		0.374028	0.436687	0.354851		0.192754	0.155209	0.170764		0.125612	0.114423	0.116563
11.3933	0.796676	0.741673	0.744719		0.371997	0.436687	0.3425		0.192754	0.15689	0.177014		0.123676	0.113226	0.115034
11.4017	0.790123	0.733409	0.735639		0.372434	0.437207	0.35229		0.196268	0.15882	0.177014		0.123676	0.113136	0.113562
11.41	0.790123	0.743578	0.735147		0.378707	0.431957	0.345869		0.196268	0.158412	0.180732		0.12347	0.113136	0.111133
11.4183	0.803229	0.752	0.732739		0.379645	0.434189	0.352693		0.195604	0.158943	0.176196		0.123581	0.113525	0.111002
11.4267	0.803229	0.752	0.735147		0.379964	0.436452	0.346541		0.196394	0.157519	0.180732		0.122787	0.113501	0.109733
11.435	0.820991	0.752939	0.728923		0.379645	0.436452	0.349565		0.197057	0.157519	0.179338		0.127157	0.116423	0.108269
11.4433	0.822789	0.756619	0.728923		0.379645	0.443613	0.347941		0.201765	0.157702	0.183151		0.124839	0.117267	0.111748
11.4517	0.823525	0.757563	0.727748		0.376799	0.446771	0.349895		0.201765	0.159018	0.182627		0.127647	0.117267	0.1039
11.46	0.816011	0.75258	0.721165		0.376799	0.447835	0.344067		0.197905	0.158512	0.182627		0.120498	0.117267	0.111304
11.4683	0.820571	0.751363	0.721165		0.377946	0.444478	0.35259		0.195778	0.158512	0.174793		0.121873	0.116614	0.103932
11.4767	0.822723	0.750883	0.719676		0.379096	0.444478	0.353874		0.193704	0.156687	0.1726		0.120222	0.117828	0.104332
11.485	0.807775	0.750883	0.719126		0.380466	0.444815	0.352048		0.191159	0.157468	0.1726		0.127456	0.117862	0.104399
11.4933	0.806545	0.747352	0.73043		0.380466	0.454793	0.347449		0.191721	0.158308	0.175279		0.122077	0.122186	0.104749
11.5017	0.806545	0.746766	0.730135		0.37887	0.454847	0.357584		0.189809	0.158239	0.17433		0.127456	0.119063	0.104915
11.51	0.803266	0.746766	0.724931		0.379911	0.456801	0.352856		0.189809	0.158228	0.17433		0.127757	0.119063	0.106191
11.5183	0.819138	0.743614	0.734659		0.374599	0.462076	0.345618		0.191121	0.158301	0.174189		0.122951	0.117033	0.108797
11.5267	0.821775	0.745503	0.734659		0.374171	0.461799	0.350444		0.189809	0.157622	0.174189		0.122557	0.113359	0.115422
11.535	0.821775	0.753077	0.729647		0.374599	0.452809	0.34439		0.194184	0.156218	0.173473		0.129912	0.117033	0.112501
11.5433	0.821775	0.755447	0.720365		0.372039	0.451508	0.34897		0.196818	0.156218	0.173473		0.122557	0.117027	0.111336
11.5517	0.822089	0.759893	0.730871		0.369543	0.441068	0.347006		0.194324	0.154197	0.177659		0.12789	0.117027	0.111624
11.56	0.826924	0.757501	0.731593		0.372306	0.441067	0.346263		0.192998	0.150915	0.17752		0.128774	0.115288	0.111325
11.5683	0.814321	0.757501	0.738601		0.372306	0.441068	0.344758		0.196664	0.152174	0.175834		0.126186	0.113118	0.108512
11.5767	0.814201	0.748703	0.751957		0.374516	0.441303	0.35164		0.199961	0.153134	0.172154		0.125783	0.115288	0.10913
11.585	0.814201	0.748703	0.74527		0.377393	0.442826	0.353047		0.199961	0.154829	0.172154		0.129176	0.111152	0.10868
11.5933	0.809046	0.748703	0.743433		0.379751	0.446805	0.352583		0.203558	0.156621	0.171933		0.128769	0.118544	0.110642
11.6017	0.814201	0.751696	0.737051		0.378423	0.446805	0.349951		0.199914	0.156621	0.172154		0.127901	0.112217	0.107557
11.61	0.816194	0.751696	0.731192		0.381832	0.445276	0.362028		0.197861	0.155436	0.174417		0.12982	0.119938	0.109676
11.6183	0.812141	0.765643	0.731192		0.381832	0.445276	0.348082		0.19887	0.155436	0.174419		0.128808	0.114859	0.109676
11.6267	0.81056	0.765918	0.729644		0.380386	0.445808	0.354376		0.19887	0.154816	0.174419		0.12737	0.111962	0.106289
11.635	0.81056	0.765918	0.730641		0.380505	0.456258	0.347455		0.204462	0.156189	0.171037		0.128808	0.111962	0.106289
11.6433	0.81056	0.766284	0.726153		0.379932	0.447773	0.355715		0.202441	0.158801	0.170631		0.12982	0.111962	0.105776
11.6517	0.810253	0.718436	0.726153		0.378683	0.449401	0.351173		0.203077	0.160936	0.170686		0.131454	0.117451	0.10757
11.66	0.808896	0.718436	0.726153		0.375268	0.454638	0.349626		0.203077	0.159243	0.170631		0.131726	0.117156	0.10757
11.6683	0.816607	0.73148	0.726159		0.375877	0.453023	0.351968		0.203077	0.156723	0.166876		0.131454	0.119273	0.105776
11.6767	0.81622	0.755613	0.728395		0.374153	0.451667	0.348843		0.200004	0.153842	0.166266		0.126516	0.11957	0.104366
11.685	0.816225	0.73751	0.729415		0.38003	0.451667	0.357456		0.200399	0.154205	0.166876		0.126248	0.120007	0.104366
11.6933	0.816225	0.73751	0.744568		0.382234	0.448601	0.352132		0.200399	0.153679	0.166622		0.127207	0.120007	0.104366
11.7017	0.816607	0.73751	0.744568		0.38229	0.447602	0.349986		0.195228	0.154205	0.166184		0.126448	0.122742	0.107272
11.71	0.818719	0.752353	0.744568		0.382631	0.440719	0.345174		0.188819	0.159274	0.168376		0.126513	0.124892	0.108392
11.7183	0.825717	0.750977	0.744568		0.383212	0.449187	0.349392		0.196303	0.161876	0.173491		0.127294	0.121075	0.112491
11.7267	0.830783	0.752286	0.747703		0.38229	0.446164	0.355648		0.194562	0.163061	0.181697		0.127294	0.11406	0.106517
11.735	0.830783	0.752286	0.737832		0.381164	0.451348	0.345036		0.194401	0.162253	0.181697		0.127294	0.122993	0.108314
11.7433	0.830783	0.752286	0.736634		0.379506	0.448314	0.355565		0.200219	0.160317	0.184602		0.128827	0.120851	0.108151
11.7517	0.829484	0.752286	0.733198		0.379506	0.448666	0.354954		0.205392	0.161829	0.178177		0.128827	0.114893	0.107831
11.76	0.830783	0.738528	0.730865		0.381345	0.445411	0.353935		0.200219	0.16122	0.175494		0.128365	0.113296	0.107831
11.7683	0.835782	0.738528	0.730865		0.385254	0.4398	0.35134		0.196919	0.157112	0.168657		0.128357	0.11497	0.108281
11.7767	0.828687	0.745851	0.733839		0.383272	0.4398	0.351641		0.196919	0.155186	0.174404		0.128087	0.109783	0.106656
11.785	0.83209	0.74574	0.730412		0.384622	0.442317	0.354111		0.196919	0.162572	0.175037		0.128455	0.113497	0.106656
11.7933	0.830674	0.745615	0.729757		0.387849	0.44472	0.344003		0.194394	0.160542	0.177023		0.126494	0.113574	0.104161
11.8017	0.799272	0.74523	0.717737		0.38446	0.451593	0.353437		0.194392	0.160542	0.17766		0.130834	0.115174	0.10525
11.81	0.800647	0.744512	0.729757		0.379389	0.45412	0.355871		0.194392	0.15972	0.179102		0.134107	0.121227	0.105611
11.8183	0.822571	0.744087	0.727748		0.383931	0.454387	0.357833		0.192892	0.161367	0.177136		0.134107	0.118242	0.10704
11.8267	0.822571	0.739511	0.727207		0.380738	0.454387	0.359276		0.193758	0.159671	0.177136		0.125016	0.119937	0.107745
11.835	0.823706	0.744925	0.729772		0.380166	0.454325	0.358738		0.197379	0.158326	0.180716		0.133716	0.121001	0.117389
11.8433	0.822097	0.746794	0.736316		0.381833	0.451601	0.355445		0.197379	0.158326	0.181156		0.125889	0.11938	0.112319
11.8517	0.821221	0.751745	0.740482		0.382609	0.452369	0.352242		0.200555	0.160111	0.181156		0.133716	0.118169	0.116937
11.86	0.820696	0.752816	0.740482		0.382544	0.455302	0.352969		0.199309	0.159161	0.179441		0.133716	0.117459	0.112786
11.8683	0.815078	0.751745	0.738885		0.38307	0.457931	0.349699		0.195242	0.159161	0.181607		0.138071	0.115609	0.11052
11.8767	0.820822	0.745326	0.738885		0.380986	0.45453	0.352242		0.200297	0.159898	0.179891		0.137077	0.112243	0.11052
11.885	0.826469	0.739336	0.736485		0.380472	0.455302	0.359235		0.206677	0.15885	0.178043		0.136451	0.11449	0.11052
11.8933	0.828054	0.744917	0.737659		0.380974	0.449538	0.36113		0.203604	0.15885	0.178043		0.132836	0.114533	0.113643
11.9017	0.82895	0.739252	0.737659		0.384922	0.446034	0.352741		0.207103	0.160823	0.182925		0.132557	0.121484	0.11495
11.91	0.825653	0.745812	0.738612		0.380974	0.446034	0.359005		0.207103	0.162402	0.178447		0.130987	0.116754	0.115799
11.9183	0.821507	0.749155	0.738612		0.387989	0.446467	0.359921		0.204253	0.158166	0.178447		0.124476	0.116754	0.116997
11.9267	0.816381	0.759202	0.738072		0.38747	0.452035	0.353691		0.204827	0.158844	0.180622		0.126534	0.119769	0.118428
11.935	0.816381	0.760924	0.739394		0.38747	0.452035	0.361975		0.202796	0.158844	0.182287		0.128379	0.12019	0.118428
11.9433	0.813696	0.762639	0.739394		0.391243	0.446377	0.354845		0.20071	0.159414	0.180176		0.128379	0.117378	0.118428
11.9517	0.824076	0.764613	0.748198		0.391243	0.446318	0.363701		0.199594	0.159414	0.180176		0.128966	0.117378	0.118428
11.96	0.824076	0.757553	0.748698		0.380306	0.449103	0.360476		0.200368	0.163654	0.177811		0.130451	0.111411	0.113388
11.9683	0.820714	0.752459	0.755578		0.382249	0.449103	0.360806		0.200028	0.163654	0.177612		0.128966	0.112288	0.110326
11.9767	0.824912	0.751537	0.753894		0.380116	0.449	0.351108		0.200084	0.163195	0.175761		0.128966	0.112288	0.110326
11.985	0.824912	0.740679	0.753547		0.380116	0.449908	0.35913		0.200368	0.167885	0.175761		0.131953	0.112746	0.110217
11.9933	0.825855	0.743209	0.735859		0.375656	0.45551	0.354595		0.200312	0.1631	0.173289		0.128724	0.114576	0.106822
12.0017	0.82327	0.744293	0.732938		0.373917	0.455406	0.352402		0.198612	0.163488	0.173505		0.129919	0.120082	0.113636
12.01	0.82327	0.757044	0.735278		0.373917	0.449805	0.350403		0.201509	0.167885	0.172204		0.132286	0.119231	0.115239
12.0183	0.829063	0.75967	0.743064		0.387475	0.456723	0.361625		0.191152	0.168318	0.173752		0.132979	0.120061	0.114395
12.0267	0.83052	0.773802	0.749017		0.374818	0.449903	0.358216		0.19543	0.160865	0.170834		0.13177	0.121439	0.112214
12.035	0.830592	0.773802	0.748804		0.38652	0.449903	0.361981		0.19543	0.163925	0.170251		0.132078	0.123258	0.114195
12.0433	0.831431	0.758728	0.755042		0.38652	0.45617	0.357939		0.196041	0.165721	0.169416		0.132265	0.123258	0.113169
12.0517	0.836056	0.745666	0.755042		0.38288	0.46015	0.362573		0.192974	0.164944	0.174009		0.132265	0.123258	0.113169
12.06	0.835234	0.745666	0.755042		0.381932	0.45617	0.362518		0.196603	0.164944	0.183644		0.13175	0.124435	0.113169
12.0683	0.825853	0.74348	0.762071		0.381969	0.453724	0.355073		0.19501	0.165228	0.189683		0.127819	0.120642	0.113169
12.0767	0.825739	0.75765	0.756954		0.38087	0.454812	0.360183		0.193526	0.163934	0.186222		0.129969	0.11439	0.112904
12.085	0.825039	0.758018	0.756268		0.381969	0.451452	0.363841		0.194159	0.159392	0.186222		0.130683	0.115296	0.115445
12.0933	0.825039	0.758018	0.754661		0.387191	0.451452	0.362247		0.198197	0.159493	0.176868		0.129691	0.116361	0.115445
12.1017	0.831044	0.752332	0.749264		0.384433	0.454619	0.358784		0.198197	0.159493	0.17622		0.128877	0.117272	0.115445
12.11	0.840501	0.752332	0.750686		0.384433	0.458437	0.362683		0.200077	0.164037	0.175097		0.129671	0.115368	0.117722
12.1183	0.840334	0.750435	0.743929		0.389776	0.450784	0.360922		0.201891	0.161191	0.172068		0.129027	0.11576	0.118064
12.1267	0.84198	0.752332	0.744367		0.389776	0.458395	0.360794		0.203615	0.161801	0.172068		0.137315	0.116822	0.120483
12.135	0.83787	0.76162	0.740331		0.388711	0.455281	0.367728		0.207668	0.162291	0.16955		0.131756	0.116822	0.120408
12.1433	0.834958	0.76357	0.746262		0.388711	0.455281	0.361497		0.203436	0.162308	0.173993		0.139548	0.11278	0.118064
12.1517	0.83248	0.76357	0.738856		0.389264	0.452354	0.364258		0.205471	0.162671	0.178639		0.139548	0.112616	0.116842
12.16	0.827356	0.76357	0.748827		0.389746	0.450297	0.361626		0.203436	0.163479	0.179908		0.142231	0.115682	0.116101
12.1683	0.827356	0.770942	0.761383		0.390388	0.452354	0.356701		0.203436	0.163883	0.179908		0.138089	0.115598	0.111766
12.1767	0.824451	0.747894	0.748827		0.390972	0.4537	0.360034		0.205497	0.163479	0.179379		0.138089	0.115598	0.11034
12.185	0.824451	0.766203	0.744153		0.391536	0.457175	0.359421		0.206187	0.163116	0.176794		0.133126	0.117249	0.110857
12.1933	0.835524	0.749089	0.748827		0.391536	0.458929	0.361876		0.202527	0.163116	0.171744		0.13361	0.123655	0.105808
12.2017	0.83734	0.749089	0.740413		0.391536	0.463742	0.353342		0.202527	0.162669	0.17111		0.131785	0.117292	0.104708
12.21	0.814388	0.747297	0.736659		0.391457	0.463044	0.360456		0.209657	0.161891	0.168483		0.130442	0.12176	0.106844
12.2183	0.8197	0.751714	0.740413		0.391021	0.46356	0.360685		0.211324	0.163181	0.173509		0.129667	0.116935	0.109543
12.2267	0.8197	0.754668	0.751927		0.394322	0.463461	0.362347		0.204664	0.162875	0.172709		0.131785	0.117477	0.113123
12.235	0.8197	0.752996	0.738419		0.394359	0.459571	0.355478		0.208034	0.162875	0.172888		0.129928	0.117477	0.115475
12.2433	0.821338	0.752874	0.754968		0.393753	0.463929	0.361721		0.202458	0.164982	0.172709		0.128984	0.118992	0.116344
12.2517	0.818855	0.759055	0.754968		0.393644	0.464257	0.363209		0.202321	0.165101	0.173509		0.130938	0.118101	0.115259
12.26	0.824431	0.75899	0.750159		0.391096	0.459982	0.358547		0.202321	0.161471	0.173253		0.132976	0.119953	0.115259
12.2683	0.83283	0.755058	0.752707		0.386493	0.456256	0.356106		0.203373	0.164547	0.177832		0.129442	0.123446	0.113909
12.2767	0.831755	0.752473	0.754944		0.381368	0.456256	0.363317		0.202321	0.162549	0.177832		0.133604	0.124116	0.110683
12.285	0.844742	0.755116	0.752633		0.384316	0.457902	0.357481		0.20073	0.162549	0.177832		0.133604	0.12304	0.110683
12.2933	0.847588	0.753907	0.749308		0.39142	0.468112	0.358874		0.195074	0.162618	0.177801		0.133604	0.12304	0.119192
12.3017	0.847588	0.769997	0.749308		0.392904	0.472253	0.36116		0.191026	0.163323	0.177424		0.132242	0.122126	0.116927
12.31	0.847588	0.773901	0.749308		0.393295	0.472253	0.368114		0.186793	0.163253	0.176686		0.133273	0.122126	0.116927
12.3183	0.847588	0.780169	0.755895		0.393748	0.476938	0.360575		0.188261	0.162449	0.175149		0.129655	0.116011	0.109535
12.3267	0.845884	0.778819	0.755895		0.39208	0.476138	0.367725		0.189673	0.160952	0.178557		0.130678	0.116011	0.106945
12.335	0.843942	0.773901	0.755895		0.392843	0.471834	0.353217		0.197135	0.160269	0.174851		0.129655	0.117785	0.104368
12.3433	0.842017	0.772521	0.758416		0.392843	0.471834	0.360161		0.198639	0.160269	0.174861		0.132734	0.117785	0.10573
12.3517	0.846225	0.766518	0.734882		0.390883	0.474992	0.362623		0.207004	0.160298	0.171435		0.13235	0.121347	0.112715
12.36	0.851288	0.765134	0.716582		0.384212	0.472118	0.370905		0.207202	0.162921	0.172839		0.133978	0.122378	0.118207
12.3683	0.849004	0.763102	0.739782		0.385298	0.472118	0.36577		0.204062	0.157622	0.174509		0.133978	0.121347	0.111103
12.3767	0.855244	0.76268	0.748557		0.384579	0.474992	0.363065		0.199947	0.157622	0.175977		0.134069	0.120676	0.1109
12.385	0.855244	0.760019	0.746138		0.383678	0.480388	0.360956		0.201381	0.162185	0.176432		0.130949	0.116713	0.116091
12.3933	0.832146	0.755979	0.743915		0.383896	0.461708	0.354687		0.197547	0.160999	0.180115		0.131943	0.116709	0.116183
12.4017	0.83061	0.75692	0.74831		0.384841	0.462127	0.355928		0.195434	0.166075	0.182981		0.12935	0.116709	0.112477
12.41	0.831788	0.753707	0.744934		0.384841	0.463453	0.37101		0.192069	0.168262	0.190437		0.129315	0.116848	0.112704
12.4183	0.829279	0.754694	0.744447		0.38806	0.456461	0.36781		0.197547	0.169496	0.190437		0.127805	0.116133	0.113205
12.4267	0.832559	0.754694	0.744447		0.396873	0.453928	0.364788		0.201991	0.166752	0.190418		0.127805	0.117674	0.113409
12.435	0.824078	0.754856	0.746705		0.392251	0.461858	0.367932		0.199524	0.171364	0.180562		0.127805	0.117841	0.112907
12.4433	0.839501	0.756446	0.748124		0.391235	0.460225	0.368035		0.201991	0.160589	0.180287		0.136284	0.117841	0.113409
12.4517	0.842388	0.756446	0.747369		0.395415	0.460867	0.36256		0.199524	0.166264	0.177257		0.134488	0.119427	0.114425
12.46	0.831505	0.756446	0.750231		0.395731	0.465113	0.3621		0.198088	0.16316	0.176838		0.137062	0.115317	0.114425
12.4683	0.831891	0.755853	0.748754		0.39101	0.469855	0.367894		0.198011	0.166264	0.176838		0.137062	0.115317	0.115365
12.4767	0.847742	0.758948	0.748662		0.394667	0.471329	0.372204		0.195565	0.167479	0.1802		0.135208	0.112244	0.115083
12.485	0.841297	0.75613	0.744332		0.394149	0.472697	0.357836		0.197571	0.168145	0.181459		0.135208	0.112893	0.109112
12.4933	0.840991	0.757045	0.740409		0.394149	0.468848	0.36801		0.201861	0.167277	0.179984		0.139444	0.112893	0.109112
12.5017	0.83536	0.764082	0.737238		0.396179	0.468848	0.364108		0.201861	0.170046	0.179605		0.140732	0.112893	0.111832
12.51	0.83536	0.776612	0.737238		0.400107	0.469869	0.362517		0.202701	0.169966	0.17835		0.137874	0.11268	0.108249
12.5183	0.830581	0.776612	0.735643		0.400802	0.471569	0.364929		0.203177	0.167338	0.177772		0.137926	0.112965	0.111929
12.5267	0.827476	0.775346	0.753327		0.400802	0.46899	0.364261		0.203177	0.169182	0.176034		0.136435	0.112965	0.11037
12.535	0.847132	0.769475	0.753462		0.397951	0.471569	0.367936		0.20071	0.171185	0.181779		0.135937	0.113609	0.109748
12.5433	0.847132	0.768559	0.753462		0.393002	0.471575	0.364132		0.20071	0.175006	0.179444		0.130803	0.117781	0.108249
12.5517	0.842582	0.764399	0.753462		0.391625	0.469992	0.361525		0.20071	0.172348	0.175215		0.135979	0.12187	0.113379
12.56	0.844563	0.769423	0.753278		0.3942	0.468385	0.362485		0.201953	0.172238	0.177899		0.133032	0.120754	0.111466
12.5683	0.844563	0.765266	0.748748		0.394339	0.47115	0.361624		0.204	0.173207	0.180956		0.12909	0.121115	0.111466
12.5767	0.833314	0.765266	0.748748		0.396913	0.47115	0.365433		0.205577	0.169448	0.185023		0.130259	0.124754	0.111466
12.585	0.838556	0.769742	0.754776		0.399657	0.473314	0.365099		0.201865	0.161453	0.185512		0.132981	0.122792	0.112315
12.5933	0.838252	0.770866	0.755394		0.397891	0.47115	0.361951		0.204	0.168491	0.187328		0.13673	0.119446	0.112315
12.6017	0.838252	0.768438	0.762463		0.397512	0.47115	0.363312		0.205959	0.168605	0.187328		0.132249	0.119446	0.113387
12.61	0.849647	0.76613	0.757131		0.397512	0.4688	0.368634		0.205047	0.168491	0.183081		0.132152	0.121076	0.112315
12.6183	0.847987	0.766096	0.757131		0.398191	0.462208	0.365413		0.205047	0.168491	0.178147		0.131382	0.121664	0.111534
12.6267	0.850488	0.760433	0.75657		0.394323	0.462208	0.362844		0.205903	0.167909	0.178147		0.132232	0.119606	0.113541
12.635	0.853922	0.762033	0.752657		0.394323	0.466605	0.369816		0.203799	0.167446	0.17837		0.131698	0.119476	0.111166
12.6433	0.850488	0.762033	0.751139		0.397259	0.469989	0.364848		0.199047	0.16692	0.177206		0.13493	0.120036	0.110806
12.6517	0.847987	0.776068	0.748872		0.394219	0.469048	0.3735		0.198265	0.166776	0.18095		0.13493	0.122537	0.111652
12.66	0.837202	0.774465	0.743399		0.392964	0.469048	0.365189		0.198008	0.166313	0.181075		0.13493	0.122537	0.107387
12.6683	0.837554	0.776068	0.743399		0.392964	0.469048	0.367735		0.19373	0.166412	0.180901		0.136003	0.120364	0.108042
12.6767	0.836391	0.776068	0.743399		0.391022	0.461142	0.366868		0.19373	0.166412	0.180901		0.134339	0.120429	0.103972
12.685	0.837554	0.77215	0.743399		0.386055	0.459228	0.368321		0.200504	0.166385	0.180901		0.134339	0.120917	0.103972
12.6933	0.837735	0.770721	0.747728		0.39212	0.462181	0.361843		0.204709	0.167321	0.179756		0.135001	0.121842	0.104127
12.7017	0.837735	0.75748	0.749835		0.389588	0.463367	0.360044		0.204709	0.169903	0.179332		0.134088	0.122987	0.109519
12.71	0.83889	0.75861	0.75915		0.389588	0.46362	0.368687		0.204709	0.168231	0.183697		0.13022	0.125206	0.106172
12.7183	0.847248	0.772887	0.760997		0.393622	0.464163	0.366621		0.206852	0.167312	0.18612		0.136574	0.126745	0.108803
12.7267	0.847248	0.779639	0.74434		0.394271	0.470003	0.377195		0.206852	0.168084	0.18612		0.136372	0.130132	0.110217
12.735	0.84196	0.781967	0.74434		0.394596	0.466564	0.367667		0.206852	0.166913	0.186056		0.140747	0.126745	0.112912
12.7433	0.84196	0.784156	0.761966		0.397448	0.466038	0.366487		0.203283	0.166622	0.180087		0.140747	0.12657	0.108104
12.7517	0.845533	0.78065	0.761966		0.395579	0.464577	0.368669		0.211732	0.164228	0.180087		0.140747	0.125237	0.108356
12.76	0.845533	0.781811	0.761966		0.395579	0.464966	0.366128		0.211235	0.162165	0.180087		0.137837	0.118488	0.112678
12.7683	0.842471	0.777997	0.764376		0.39424	0.466405	0.366023		0.211235	0.162372	0.178255		0.136204	0.117894	0.112253
12.7767	0.840094	0.769789	0.765185		0.394192	0.457929	0.37541		0.210616	0.161862	0.18201		0.131106	0.116283	0.111549
12.785	0.840094	0.760462	0.763192		0.395127	0.459352	0.377681		0.207874	0.165277	0.18222		0.130905	0.118073	0.111934
12.7933	0.834886	0.771016	0.747861		0.394192	0.462437	0.369092		0.203932	0.167314	0.182429		0.130905	0.118073	0.112639
12.8017	0.833865	0.767936	0.757086		0.396333	0.462437	0.37308		0.201358	0.167898	0.18222		0.132554	0.123129	0.112253
12.81	0.838259	0.767936	0.750344		0.397731	0.459917	0.365321		0.196193	0.169043	0.184138		0.133018	0.123878	0.112135
12.8183	0.838259	0.761611	0.736867		0.397836	0.46503	0.367155		0.201358	0.167898	0.184138		0.131968	0.125741	0.112154
12.8267	0.838259	0.760728	0.736867		0.401075	0.466293	0.372068		0.202932	0.167325	0.179767		0.133915	0.121287	0.113463
12.835	0.835744	0.760728	0.753127		0.401555	0.466293	0.370131		0.205549	0.166982	0.179767		0.134139	0.120327	0.113463
12.8433	0.836367	0.762841	0.751034		0.401931	0.470355	0.365633		0.205549	0.165737	0.179849		0.135384	0.120327	0.114272
12.8517	0.839111	0.757518	0.751034		0.401555	0.467399	0.361703		0.201517	0.165737	0.179849		0.135365	0.122733	0.114289
12.86	0.842889	0.762476	0.751034		0.40204	0.467046	0.366445		0.201517	0.167982	0.17921		0.135365	0.122733	0.112887
12.8683	0.845411	0.75927	0.751958		0.401664	0.467399	0.371768		0.207999	0.16901	0.179294		0.132064	0.125994	0.113109
12.8767	0.845411	0.75499	0.748036		0.395952	0.469905	0.370417		0.201253	0.169605	0.178747		0.13084	0.128761	0.113109
12.885	0.852203	0.773315	0.748036		0.395364	0.471628	0.37012		0.207732	0.168557	0.18151		0.136467	0.127754	0.113109
12.8933	0.851591	0.777566	0.734743		0.395191	0.473031	0.373364		0.203981	0.168869	0.180728		0.13666	0.127754	0.112622
12.9017	0.850677	0.777566	0.733138		0.394958	0.472667	0.372973		0.197333	0.168413	0.179917		0.136041	0.127754	0.110686
12.91	0.847861	0.77558	0.733138		0.395191	0.472177	0.367114		0.195051	0.164327	0.176736		0.136608	0.123488	0.111388
12.9183	0.840011	0.768546	0.74581		0.395684	0.472177	0.370704		0.199249	0.164327	0.179047		0.136608	0.122994	0.113708
12.9267	0.833977	0.768546	0.753041		0.393838	0.472831	0.371478		0.190636	0.165113	0.179047		0.136608	0.120485	0.111388
12.935	0.842982	0.771413	0.76137		0.393769	0.477162	0.369818		0.196553	0.165793	0.178788		0.131594	0.1198	0.116064
12.9433	0.837945	0.771771	0.76242		0.390882	0.47728	0.368602		0.202021	0.166269	0.178788		0.139899	0.122337	0.116161
12.9517	0.841864	0.773602	0.76137		0.390882	0.47728	0.37038		0.205935	0.163679	0.178882		0.134364	0.1198	0.113997
12.96	0.845809	0.773602	0.76137		0.393725	0.47728	0.371107		0.21287	0.163207	0.178579		0.134795	0.119287	0.116079
12.9683	0.853649	0.773602	0.748485		0.395708	0.471087	0.364467		0.210884	0.162695	0.177672		0.134795	0.118938	0.114223
12.9767	0.850128	0.773207	0.748611		0.395708	0.469879	0.364904		0.204526	0.162312	0.178579		0.147096	0.118577	0.108893
12.985	0.857906	0.765277	0.749002		0.395859	0.472246	0.37595		0.207204	0.162383	0.177778		0.136256	0.119014	0.112863
12.9933	0.864245	0.771691	0.756958		0.395859	0.474104	0.378667		0.202872	0.167326	0.185706		0.140674	0.121398	0.116519
13.0017	0.857144	0.771691	0.757134		0.395708	0.472951	0.369699		0.202872	0.166454	0.188267		0.140674	0.12045	0.115982
13.01	0.859928	0.769647	0.75843		0.400877	0.479951	0.379465		0.202796	0.170172	0.187292		0.133932	0.121398	0.116416
13.0183	0.862967	0.766033	0.757134		0.403987	0.482955	0.369576		0.203033	0.172891	0.185252		0.133932	0.126365	0.116416
13.0267	0.855601	0.762923	0.757134		0.402268	0.482443	0.370851		0.214556	0.172891	0.185125		0.133941	0.129256	0.115049
13.035	0.84709	0.762923	0.754336		0.400706	0.480939	0.372474		0.2148	0.16792	0.183041		0.133941	0.129312	0.115535
13.0433	0.845898	0.763197	0.754336		0.399908	0.48292	0.366306		0.2005	0.16792	0.182643		0.133941	0.129312	0.11356
13.0517	0.842533	0.772132	0.754336		0.403396	0.481416	0.372492		0.19909	0.163256	0.178535		0.13584	0.125414	0.11356
13.06	0.839202	0.771672	0.761649		0.403396	0.478469	0.376216		0.194526	0.16555	0.179376		0.135964	0.125011	0.115553
13.0683	0.839202	0.777135	0.761649		0.404643	0.47218	0.373206		0.198603	0.165933	0.183491		0.131586	0.121508	0.115297
13.0767	0.850782	0.777016	0.762712		0.404528	0.47218	0.373206		0.200063	0.165933	0.179282		0.131586	0.117371	0.113402
13.085	0.837521	0.773185	0.757926		0.406571	0.467103	0.371415		0.198437	0.16694	0.180151		0.132142	0.11903	0.113824
13.0933	0.840154	0.765522	0.755691		0.406571	0.468476	0.377404		0.195593	0.167967	0.183491		0.133296	0.118537	0.11484
13.1017	0.851429	0.765522	0.748998		0.408395	0.47218	0.377115		0.202008	0.164571	0.177623		0.134427	0.122165	0.11484
13.11	0.85367	0.767116	0.740739		0.401814	0.475566	0.375401		0.199931	0.164571	0.182378		0.135589	0.129059	0.113882
13.1183	0.851429	0.769045	0.748998		0.40204	0.472741	0.376297		0.199698	0.168259	0.182378		0.132947	0.129059	0.116069
13.1267	0.85367	0.752928	0.740204		0.403447	0.479916	0.357491		0.20502	0.167064	0.182179		0.132947	0.12693	0.11532
13.135	0.856388	0.749804	0.749361		0.404438	0.467792	0.370255		0.209029	0.169119	0.182787		0.134589	0.129217	0.115468
13.1433	0.855524	0.778946	0.753036		0.403804	0.467792	0.378978		0.209029	0.171727	0.182724		0.133239	0.12021	0.117547
13.1517	0.855524	0.76597	0.750585		0.403804	0.466411	0.373222		0.209029	0.171727	0.182724		0.133239	0.117819	0.118642
13.16	0.855524	0.776861	0.741937		0.402968	0.460757	0.368237		0.209029	0.169127	0.186803		0.136061	0.119303	0.116409
13.1683	0.850281	0.776861	0.747374		0.400305	0.462752	0.370457		0.202234	0.16985	0.185469		0.136189	0.121273	0.11822
13.1767	0.848988	0.776861	0.744468		0.403298	0.477939	0.37684		0.201891	0.168271	0.181889		0.137301	0.121273	0.115402
13.185	0.847317	0.778106	0.748008		0.401762	0.478436	0.371396		0.202234	0.167849	0.179449		0.137301	0.122029	0.114575
13.1933	0.845586	0.775428	0.740523		0.398779	0.472436	0.378095		0.200343	0.167785	0.179449		0.135183	0.121306	0.113243
13.2017	0.848616	0.780297	0.746042		0.401762	0.481208	0.368206		0.191273	0.164815	0.179627		0.135183	0.124761	0.111938
13.21	0.842933	0.780603	0.745419		0.401762	0.478436	0.375257		0.1987	0.164815	0.179627		0.133567	0.124761	0.111938
13.2183	0.859691	0.782152	0.744406		0.403436	0.472313	0.363997		0.200315	0.164659	0.186878		0.133567	0.124313	0.114331
13.2267	0.864522	0.777344	0.741974		0.406395	0.467617	0.372764		0.20052	0.167254	0.187163		0.137507	0.123958	0.114527
13.235	0.878014	0.781949	0.744406		0.408984	0.472718	0.379974		0.203896	0.170181	0.183911		0.135205	0.123958	0.114933
13.2433	0.878014	0.766152	0.744406		0.407378	0.472718	0.371759		0.204612	0.170605	0.183911		0.134755	0.122662	0.116695
13.2517	0.878418	0.764108	0.748613		0.406395	0.47423	0.379386		0.206944	0.170181	0.184595		0.136116	0.123913	0.113735
13.26	0.87763	0.771492	0.74963		0.407378	0.478843	0.380953		0.207808	0.170546	0.185042		0.136116	0.122662	0.1118
13.2683	0.876055	0.772529	0.753935		0.405251	0.478843	0.377434		0.208522	0.17249	0.185042		0.134755	0.125921	0.115854
13.2767	0.87347	0.772267	0.753935		0.402263	0.478843	0.374964		0.215813	0.169875	0.190903		0.133464	0.123895	0.116599
13.285	0.866865	0.776092	0.765229		0.397873	0.475672	0.376119		0.21696	0.166024	0.183647		0.136854	0.120801	0.112508
13.2933	0.864301	0.776092	0.759898		0.405019	0.477062	0.379773		0.215813	0.166355	0.180204		0.135908	0.122423	0.117676
13.3017	0.848048	0.773274	0.75616		0.400854	0.470131	0.381662		0.215813	0.165937	0.180204		0.142041	0.124361	0.120686
13.31	0.848048	0.773274	0.75616		0.405551	0.477773	0.380039		0.203196	0.164606	0.182354		0.14363	0.124361	0.120686
13.3183	0.848048	0.773196	0.757837		0.400894	0.478085	0.373027		0.203196	0.170841	0.182354		0.14363	0.124361	0.115286
13.3267	0.847254	0.775246	0.75657		0.410694	0.481113	0.365172		0.205084	0.172035	0.1828		0.141567	0.12667	0.116211
13.335	0.85023	0.771577	0.757837		0.400114	0.481113	0.376299		0.210598	0.172504	0.182018		0.135843	0.129103	0.115286
13.3433	0.850518	0.786857	0.761597		0.407725	0.481313	0.379284		0.207121	0.172942	0.181218		0.134118	0.129103	0.115286
13.3517	0.854866	0.785855	0.751601		0.405477	0.478866	0.36999		0.207454	0.174783	0.180008		0.134228	0.127295	0.116881
13.36	0.854964	0.773826	0.753732		0.405027	0.481313	0.375397		0.207897	0.169727	0.178319		0.134752	0.129509	0.116901
13.3683	0.854964	0.770657	0.758215		0.402268	0.482118	0.377216		0.207422	0.169727	0.178917		0.137222	0.128918	0.121316
13.3767	0.857802	0.784669	0.758863		0.403926	0.483228	0.377619		0.204728	0.169429	0.185224		0.134771	0.125487	0.12295
13.385	0.858633	0.782103	0.756631		0.403926	0.487071	0.38		0.20306	0.169931	0.186867		0.134923	0.125915	0.120193
13.3933	0.858633	0.782103	0.758863		0.407253	0.487882	0.37494		0.213058	0.169405	0.186867		0.135204	0.125915	0.11548
13.4017	0.872382	0.782103	0.76349		0.406514	0.483408	0.381867		0.213066	0.169931	0.186133		0.134923	0.124034	0.11548
13.41	0.872382	0.782722	0.768961		0.405378	0.482046	0.371468		0.217151	0.169931	0.185876		0.134829	0.120241	0.115353
13.4183	0.865449	0.774852	0.765011		0.405004	0.482773	0.378816		0.217562	0.171998	0.185328		0.135418	0.122336	0.114476
13.4267	0.867235	0.770693	0.765965		0.405004	0.482106	0.384343		0.216175	0.172479	0.185328		0.136722	0.120178	0.117203
13.435	0.866551	0.768887	0.765015		0.404413	0.480456	0.371352		0.209257	0.173414	0.184379		0.138724	0.122704	0.120184
13.4433	0.864767	0.767176	0.758856		0.408875	0.480087	0.378153		0.20901	0.171632	0.184339		0.139199	0.127921	0.120184
13.4517	0.866551	0.765167	0.759887		0.411949	0.479146	0.375661		0.199165	0.169294	0.18393		0.139199	0.129102	0.118785
13.46	0.866551	0.764263	0.759887		0.411949	0.480874	0.377493		0.20529	0.168247	0.185682		0.137413	0.129102	0.119323
13.4683	0.869152	0.7611	0.767322		0.411949	0.483479	0.377469		0.204795	0.168247	0.185682		0.136343	0.123475	0.119955
13.4767	0.863613	0.762771	0.757703		0.407597	0.487458	0.373325		0.20529	0.169555	0.185682		0.135943	0.123406	0.117922
13.485	0.863613	0.774855	0.757703		0.407146	0.493683	0.37384		0.210288	0.175367	0.185265		0.133814	0.124333	0.119955
13.4933	0.86333	0.782121	0.757703		0.401791	0.493683	0.37446		0.204877	0.177182	0.188309		0.135196	0.123406	0.117921
13.5017	0.865719	0.782121	0.760557		0.401791	0.493683	0.380854		0.203932	0.178925	0.182938		0.140019	0.121658	0.117921
[truncated: 788 more rows]

## Sheet: Figure 2c
Time (h)	0	0.5	1	1.5	2	2.5	3	3.5	4
[truncated: 71 more rows]

## Sheet: Figure 2d
	Concentration (mM)		DE size (um)	Volume shrinkage ratio
[truncated: 3 more rows]

[truncated: 12 more sheets: Figure 2e, Figure 3d, Figure 3e, Figure 3h, Figure 4d, Figure 4e, Figure 4f, Figure 4g, Figure 4j, Figure 4k, Supplementary Figure 1, Supplementary Figure 2]
